# Supplementary material for: Sustained growth of sulfur hexafluoride emissions in China inferred from atmospheric observations
Source: Nat Commun. 2024 Mar 5;15:1997. doi: 10.1038/s41467-024-46084-3 (PMC10915133; doi:10.1038/s41467-024-46084-3)
Supplement: Supplementary file 4 — Supplementary Dataset 1 [file 41467_2024_46084_MOESM4_ESM.xlsx]

## Sheet: Introduction
The file contains the observations of SF6 mole fractions at nine Chinese sites that were used in this study to derive SF6 emissions in China.
All times are UTC. The unit for the mole fractions in this file is parts per trillion (ppt).

## Sheet: AKD
time	mole fractions
2017-08-11 03:04:00	9.53
2017-08-30 06:21:00	9.5
2017-09-20 06:29:00	9.51
2017-09-27 06:29:00	9.53
2017-10-05 06:30:00	9.5
2017-10-18 06:03:00	9.55
2017-10-26 06:25:00	9.69
2017-11-02 06:12:00	9.57
2017-11-09 06:10:00	9.56
2017-11-15 06:10:00	9.61
2017-11-22 06:10:00	9.63
2017-11-29 06:10:00	9.82
2017-12-27 06:10:00	9.65
2018-01-03 06:10:00	9.76
2018-01-10 06:07:00	9.75
2018-01-17 06:10:00	9.85
2018-02-01 07:27:00	9.68
2018-02-08 06:05:00	9.76
2018-02-21 06:05:00	9.6
2018-02-28 06:12:00	9.64
2018-03-07 06:10:00	9.63
2018-03-14 06:10:00	9.7
2018-03-21 06:15:00	9.62
2018-03-28 06:15:00	9.69
2018-04-05 06:10:00	9.85
2018-04-18 06:14:00	9.65
2018-04-25 06:14:00	9.76
2018-05-02 06:10:00	9.72
2018-05-09 06:10:00	9.74
2018-05-16 06:10:00	9.74
2018-05-23 06:10:00	9.77
2018-05-30 06:12:00	9.74
2018-06-06 06:10:00	9.69
2018-06-13 06:10:00	9.75
2018-06-20 06:10:00	9.8
2018-06-28 06:10:00	9.82
2018-07-04 06:10:00	9.77
2018-07-11 06:10:00	9.72
2018-07-19 06:10:00	9.76
2018-07-25 06:10:00	9.92
2018-08-01 06:10:00	9.81
2018-08-15 09:40:00	9.8
2018-08-22 06:10:00	9.77
2018-08-29 06:11:00	9.77
2018-09-05 07:03:00	9.79
2018-09-15 06:10:00	9.77
2018-09-26 07:05:00	9.9
2018-10-03 07:05:00	9.88
2018-10-10 06:10:00	9.89
2018-10-18 06:15:00	9.87
2018-10-31 06:30:00	10.04
2018-11-07 06:30:00	9.89
2018-11-14 06:10:00	9.88
2018-11-21 06:10:00	9.9
2018-11-28 06:10:00	10.04
2018-12-05 06:10:00	10.01
2018-12-12 06:10:00	10.52
2018-12-19 06:14:00	11.57
2018-12-26 06:12:00	10.01
2019-01-02 06:10:00	10.03
2019-02-07 06:30:00	10.05
2019-02-21 06:25:00	10.01
2019-02-27 06:12:00	9.93
2019-03-07 06:10:00	10.09
2019-03-13 06:10:00	9.95
2019-03-20 06:10:00	10.57
2019-03-27 06:10:00	10.13
2019-04-03 06:10:00	10.03
2019-04-10 06:10:00	9.99
2019-04-24 06:04:00	10.05
2019-05-02 06:21:00	10.05
2019-05-08 06:29:00	10.14
2019-05-15 06:29:00	10.02
2019-05-23 06:30:00	10.09
2019-05-29 06:03:00	10.13
2019-06-05 06:25:00	10.1
2019-06-12 06:12:00	10.14
2019-06-22 06:30:00	10.29
2019-06-26 06:03:00	10.03
2019-07-03 06:25:00	10.09
2019-07-10 06:12:00	10.17
2019-07-17 06:10:00	10.06
2019-07-24 06:10:00	10.17
2019-08-01 06:10:00	10.35
2019-08-07 06:10:00	9.9
2019-08-14 06:10:00	10.06
2019-09-04 06:54:00	10.16
2019-09-12 06:30:00	9.95
2019-09-18 06:34:00	10.3
2019-10-02 06:31:00	10.28
2019-10-09 06:26:00	10.3
2019-10-16 06:19:00	10.31
2019-10-23 06:19:00	10.24
2019-10-30 06:31:00	10.56
2019-11-06 06:33:00	10.28
2019-11-20 06:53:00	10.32
2019-11-27 06:20:00	10.46
2019-12-06 06:36:00	10.25
2019-12-11 06:20:00	10.16
2019-12-18 06:20:00	9.94
2019-12-25 06:27:00	10.63
2020-01-01 06:10:00	10.64
2020-01-09 06:10:00	11.7
2020-01-15 06:10:00	12.47
2020-01-24 06:10:00	10.39
2020-01-29 06:10:00	10.84
2020-02-05 06:10:00	10.35
2020-02-12 06:10:00	10.41
2020-02-19 06:10:00	10.58
2020-02-26 06:10:00	10.44
2020-03-04 06:10:00	10.41
2020-03-11 06:10:00	10.46
2020-03-18 06:10:00	10.71
2020-03-25 06:13:00	10.66
2020-04-01 06:10:00	10.47
2020-04-08 06:10:00	10.65
2020-04-15 06:10:00	10.43
2020-04-22 06:10:00	10.38
2020-04-29 06:40:00	10.46
2020-05-06 06:10:00	12.15
2020-05-27 06:11:00	10.46
2020-06-11 06:10:00	10.49
2020-06-24 06:10:00	10.72
2020-07-01 06:10:00	10.56
2020-07-08 06:10:00	10.62
2020-07-15 06:10:00	10.41
2020-08-05 06:15:00	10.48
2020-08-12 06:15:00	10.5
2020-08-19 06:11:00	10.46
2020-08-26 06:10:00	10.55
2020-09-02 06:10:00	10.48
2020-09-09 06:10:00	10.58
2020-09-16 06:10:00	10.68
2020-09-23 06:10:00	10.47
2020-10-01 06:10:00	10.52
2020-10-07 06:10:00	10.44
2020-10-15 06:10:00	10.65
2020-10-21 06:10:00	10.67
2020-10-28 06:10:00	10.63
2020-11-04 06:10:00	10.7
2020-11-11 06:10:00	10.68
2020-11-18 06:10:00	10.67
2020-11-26 06:10:00	11.06
2020-12-02 06:12:00	11.09
2020-12-09 06:10:00	11.67
2020-12-16 06:10:00	10.81
2020-12-23 06:10:00	11.34
2020-12-30 06:10:00	10.75
2021-01-06 06:00:00	10.9
2021-01-13 06:00:00	11.05
2021-01-20 06:00:00	10.93
2021-01-27 06:00:00	10.95
2021-02-03 06:00:00	11.5
2021-02-10 06:00:00	10.79
2021-02-17 06:00:00	10.83
2021-02-24 06:00:00	10.8
2021-03-18 06:00:00	10.95
2021-03-25 06:00:00	10.72
2021-03-31 06:00:00	10.76
2021-04-07 06:00:00	10.79
2021-04-14 06:00:00	10.74
2021-04-21 06:00:00	10.7
2021-04-29 06:00:00	10.77
2021-05-05 06:00:00	10.81
2021-05-19 06:00:00	10.91
2021-05-26 06:00:00	10.81
2021-06-02 06:00:00	10.82
2021-06-16 06:00:00	10.92
2021-06-23 06:00:00	10.91
2021-06-30 06:00:00	10.91
2021-07-07 06:00:00	11.77
2021-07-14 06:00:00	10.92
2021-08-04 06:00:00	10.91
2021-08-11 06:00:00	10.9
2021-08-19 06:00:00	10.99
2021-08-25 06:00:00	10.92
2021-09-01 06:00:00	12
2021-09-15 06:00:00	11.43
2021-09-22 06:00:00	11.71
2021-10-07 06:00:00	11.91
2021-10-13 06:00:00	11.96
2021-10-20 06:00:00	11.88

## Sheet: JGJ
time	mole fractions
2017-03-10 07:02:00	11.666
2017-03-11 06:10:00	12.01
2017-03-12 06:13:00	11.117
2017-03-13 06:20:00	10.873
2017-03-14 06:28:00	13.393
2017-03-15 06:54:00	11.043
2017-03-16 06:30:00	11.883
2017-03-17 06:34:00	10.92
2017-03-18 06:31:00	12.287
2017-03-19 06:26:00	10.27
2017-03-20 06:19:00	10.881
2017-03-21 08:31:00	12.771
2017-03-22 06:33:00	11.775
2017-03-23 06:38:00	12.952
2017-03-24 06:53:00	11.107
2017-03-25 06:20:00	15.524
2017-03-26 06:36:00	10.948
2017-03-27 06:20:00	11.221
2017-03-28 06:27:00	10.994
2017-03-29 06:31:00	11.001
2017-03-30 06:52:00	11.216
2017-03-31 06:24:00	11.807
2017-04-01 06:36:00	10.361
2017-04-02 06:43:00	13.341
2017-04-03 07:25:00	11.779
2017-04-04 06:10:00	10.691
2017-04-05 06:06:00	10.767
2017-04-06 06:11:00	12.463
2017-04-07 06:13:00	11.672
2017-04-08 06:05:00	13.441
2017-04-09 06:03:00	10.614
2017-04-10 06:23:00	11.394
2017-04-11 06:43:00	10.826
2017-04-12 06:25:00	11.009
2017-04-13 06:24:00	10.054
2017-04-14 07:39:00	10.487
2017-04-15 06:23:00	10.362
2017-04-16 06:30:00	9.617
2017-04-17 06:48:00	9.835
2017-04-18 07:40:00	9.51
2017-04-19 06:48:00	10.425
2017-04-20 07:09:00	11.218
2017-04-21 06:22:00	13.759
2017-04-22 06:32:00	9.9
2017-04-28 06:41:00	10.236
2017-04-29 06:55:00	10.196
2017-04-30 06:53:00	11.454
2017-05-01 07:12:00	10.689
2017-05-02 06:50:00	11.438
2017-05-03 06:45:00	9.578
2017-05-04 06:25:00	9.984
2017-05-05 07:04:00	10.556
2017-05-08 07:01:00	10.603
2017-05-09 06:23:00	10.303
2017-05-10 06:30:00	10.299
2017-05-11 06:30:00	10.717
2017-05-12 06:20:00	12.786
2017-05-13 06:42:00	10.539
2017-05-14 06:55:00	10.048
2017-05-15 06:24:00	9.961
2017-05-16 06:22:00	10.821
2017-05-17 06:20:00	9.787
2017-05-18 06:27:00	13.714
2017-05-19 06:43:00	11.368
2017-05-20 07:16:00	10.126
2017-05-21 06:05:00	9.935
2017-05-22 06:24:00	10.575
2017-05-23 06:21:00	9.79
2017-05-24 07:20:00	10.073
2017-05-25 06:32:00	11.318
2017-05-26 06:41:00	10.384
2017-05-27 05:40:00	10.367
2017-05-28 06:24:00	9.834
2017-06-01 06:26:00	10.811
2017-06-02 06:17:00	12.092
2017-06-03 07:00:00	10.157
2017-06-04 09:55:00	12.247
2017-06-05 06:22:00	13.253
2017-06-06 06:21:00	12.228
2017-06-07 06:19:00	11.39
2017-06-08 06:22:00	12.066
2017-06-09 06:21:00	10.126
2017-06-10 06:20:00	10.781
2017-06-11 06:30:00	11.048
2017-06-12 06:21:00	11.421
2017-06-13 06:18:00	13.7
2017-06-14 09:05:00	10.968
2017-06-15 06:22:00	11.11
2017-06-16 06:19:00	10.452
2017-06-17 06:27:00	13.025
2017-06-18 07:43:00	10.7
2017-06-19 06:22:00	10.35
2017-06-20 06:23:00	11.451
2017-06-21 06:19:00	13.372
2017-06-22 06:19:00	10.281
2017-06-23 06:19:00	11.519
2017-06-24 09:42:00	13.127
2017-06-25 06:23:00	10.757
2017-06-26 08:46:00	10.371
2017-06-27 06:20:00	13.993
2017-06-28 06:21:00	10.802
2017-06-29 06:21:00	9.95
2017-06-30 06:21:00	11.414
2017-07-01 06:59:00	10.496
2017-07-02 05:37:00	85.183
2017-07-03 06:20:00	11.394
2017-07-04 06:20:00	10.538
2017-07-05 06:35:00	9.214
2017-07-06 06:22:00	33.056
2017-07-07 06:16:00	10.688
2017-07-08 06:12:00	13.265
2017-07-09 06:10:00	13.372
2017-07-10 06:25:00	10.404
2017-07-11 06:25:00	10.9
2017-07-12 06:46:00	9.32
2017-07-13 06:26:00	9.238
2017-07-14 06:19:00	10.749
2017-07-15 06:41:00	9.616
2017-07-16 06:43:00	9.613
2017-07-17 06:18:00	9.589
2017-07-18 06:19:00	9.451
2017-07-19 06:17:00	9.551
2017-07-20 06:44:00	9.379
2017-07-21 06:16:00	9.221
2017-07-22 06:27:00	9.359
2017-07-23 06:22:00	9.255
2017-07-24 06:19:00	9.686
2017-07-25 06:48:00	9.617
2017-07-26 06:17:00	9.64
2017-07-28 05:55:00	9.818
2017-07-29 07:13:00	9.868
2017-07-30 07:08:00	9.942
2017-07-31 06:17:00	10.112
2017-08-01 06:05:00	10.119
2017-08-02 06:18:00	11.551
2017-08-03 06:23:00	13.139
2017-08-04 07:26:00	10.178
2017-08-05 06:04:00	10.163
2017-08-06 06:51:00	9.918
2017-08-07 06:26:00	9.595
2017-08-08 06:22:00	9.705
2017-08-09 06:41:00	9.963
2017-08-10 06:36:00	13.963
2017-08-11 06:34:00	11.037
2017-08-12 07:32:00	10.14
2017-08-13 07:52:00	10.729
2017-08-14 06:21:00	11.175
2017-08-15 06:20:00	11.412
2017-08-16 06:19:00	10.316
2017-08-17 06:16:00	9.556
2017-08-18 06:22:00	9.633
2017-08-19 06:04:00	10.574
2017-08-20 06:20:00	9.54
2017-08-21 06:21:00	9.978
2017-08-22 06:24:00	9.372
2017-08-23 06:21:00	9.991
2017-08-24 06:18:00	10.357
2017-08-26 06:30:00	9.442
2017-08-27 06:33:00	9.584
2017-08-28 06:19:00	10.19
2017-08-29 06:19:00	9.513
2017-08-30 06:12:00	9.559
2017-08-31 06:18:00	27.581
2017-09-01 06:30:00	11.103
2017-09-02 06:29:00	15.022
2017-09-03 06:19:00	13.753
2017-09-04 05:44:00	11.771
2017-09-05 06:38:00	12.146
2017-09-06 06:19:00	11.417
2017-09-07 06:15:00	13.771
2017-09-08 06:20:00	12.306
2017-09-09 06:29:00	12.785
2017-09-10 06:34:00	12.048
2017-09-11 06:22:00	11.994
2017-09-12 06:17:00	11.217
2017-09-13 06:18:00	10.448
2017-09-14 06:19:00	10.852
2017-09-15 06:16:00	11.411
2017-09-17 06:40:00	13.067
2017-09-18 06:15:00	10.493
2017-09-19 06:23:00	10.869
2017-09-20 06:28:00	10.486
2017-09-21 06:12:00	14.736
2017-09-22 06:22:00	16.023
2017-09-24 07:05:00	11.993
2017-09-25 06:33:00	10.884
2017-09-26 06:13:00	11.931
2017-09-27 06:21:00	10.359
2017-09-28 06:29:00	12.763
2017-09-29 06:43:00	14.328
2017-09-30 06:22:00	12.956
2017-10-01 06:50:00	11.036
2017-10-02 05:42:00	13.225
2017-10-03 07:38:00	11.38
2017-10-04 06:09:00	9.954
2017-10-05 06:53:00	10.417
2017-10-06 06:21:00	10.454
2017-10-07 06:11:00	10.374
2017-10-08 06:36:00	10.328
2017-10-09 06:24:00	10.397
2017-10-10 06:45:00	9.721
2017-10-11 06:36:00	9.843
2017-10-12 08:55:00	9.9
2017-10-13 07:09:00	10.336
2017-10-14 04:48:00	10.942
2017-10-15 07:19:00	11.819
2017-10-16 06:19:00	10.625
2017-10-17 06:17:00	13.911
2017-10-18 06:55:00	12.622
2017-10-19 06:30:00	11.092
2017-10-20 06:21:00	13.691
2017-10-21 06:43:00	12.556
2017-10-22 09:51:00	12.162
2017-10-23 06:23:00	10.307
2017-10-24 06:37:00	16.344
2017-10-25 06:52:00	11.809
2017-10-26 06:37:00	10.908
2017-10-27 06:43:00	12.373
2017-10-28 06:18:00	17.149
2017-10-29 06:16:00	13.022
2017-10-30 05:56:00	12.089
2017-10-31 06:22:00	11.027
2017-11-01 06:19:00	12.218
2017-11-02 06:37:00	11.896
2017-11-03 05:53:00	11.974
2017-11-04 06:27:00	14.85
2017-11-05 06:47:00	12.41
2017-11-06 06:44:00	13.528
2017-11-07 06:37:00	15.867
2017-11-08 06:12:00	16.544
2017-11-09 06:19:00	12.59
2017-11-10 06:34:00	10.8
2017-11-11 04:11:00	10.436
2017-11-12 04:24:00	14.701
2017-11-13 06:23:00	11.084
2017-11-14 06:37:00	14.147
2017-11-15 06:27:00	15.033
2017-11-16 06:28:00	13.027
2017-11-17 06:30:00	11.967
2017-11-18 05:49:00	13.045
2017-11-19 07:41:00	12.336
2017-11-20 06:25:00	12.445
2017-11-21 06:51:00	11.657
2017-11-22 06:29:00	10.889
2017-11-23 06:20:00	10.383
2017-11-24 06:25:00	10.217
2017-11-25 04:20:00	11.612
2017-11-26 04:23:00	11.199
2017-11-27 06:32:00	11.785
2017-11-28 06:38:00	11.566
2017-11-29 06:18:00	24.535
2017-11-30 06:20:00	11.49
2017-12-01 06:28:00	15.794
2017-12-02 04:19:00	14.581
2017-12-03 04:15:00	11.764
2017-12-04 06:29:00	19.017
2017-12-05 06:57:00	13.517
2017-12-06 06:25:00	14.139
2017-12-07 06:28:00	13.372
2017-12-08 06:21:00	11.848
2017-12-09 09:33:00	17.668
2017-12-10 06:31:00	18.727
2017-12-11 06:55:00	20.951
2017-12-12 06:50:00	14.583
2017-12-13 06:25:00	13.707
2017-12-17 05:11:00	11.161
2017-12-18 06:07:00	10.784
2017-12-19 06:37:00	11.03
2017-12-20 06:37:00	13.805
2017-12-21 05:53:00	14.662
2017-12-22 06:47:00	15.891
2017-12-23 06:57:00	15.087
2017-12-24 04:40:00	14.278
2017-12-25 06:50:00	17.359
2017-12-26 06:38:00	21.531
2017-12-27 06:35:00	22.441
2017-12-28 06:20:00	18.017
2017-12-29 06:57:00	18.033
2017-12-30 05:54:00	12.714
2017-12-31 06:30:00	13.639
2018-01-01 06:17:00	13.905
2018-01-02 06:12:00	14.065
2018-01-03 06:40:00	17.57
2018-01-04 07:00:00	11.821
2018-01-05 07:21:00	12.94
2018-01-06 06:50:00	12.561
2018-01-07 06:45:00	11.221
2018-01-08 06:30:00	11.033
2018-01-09 06:58:00	10.599
2018-01-10 06:21:00	10.549
2018-01-11 06:43:00	16.14
2018-01-12 06:29:00	17.383
2018-01-13 05:16:00	11.815
2018-01-14 06:18:00	12.519
2018-01-15 06:27:00	14.373
2018-01-16 06:23:00	20.099
2018-01-17 06:28:00	18.615
2018-01-18 06:24:00	15.466
2018-01-19 06:29:00	14.198
2018-01-20 06:42:00	11.484
2018-01-21 06:52:00	11.009
2018-01-22 04:35:00	17.569
2018-01-23 06:26:00	18.604
2018-01-24 06:25:00	12.526
2018-01-25 06:45:00	13.075
2018-01-26 06:35:00	13.825
2018-01-27 06:18:00	10.739
2018-01-28 06:23:00	10.907
2018-01-29 06:20:00	11.529
2018-01-30 06:35:00	11.928
2018-01-31 06:37:00	10.906
2018-02-01 06:22:00	15.51
2018-02-02 05:31:00	9.962
2018-02-03 05:02:00	10.26
2018-02-04 06:18:00	13.202
2018-02-05 04:27:00	10.248
2018-02-06 06:47:00	14.336
2018-02-07 06:52:00	11.709
2018-02-08 06:15:00	11.008
2018-02-09 06:28:00	12.194
2018-02-10 06:49:00	11.724
2018-02-11 06:36:00	10.674
2018-02-12 06:56:00	10.669
2018-02-13 06:20:00	14.263
2018-02-14 07:57:00	11.713
2018-02-15 07:22:00	12.993
2018-02-16 06:46:00	15.957
2018-02-17 07:24:00	12.908
2018-02-18 06:10:00	11.851
2018-02-19 06:45:00	10.566
2018-02-20 09:07:00	11.623
2018-02-21 07:24:00	11.391
2018-02-22 06:49:00	9.93
2018-02-23 06:49:00	12.146
2018-02-24 06:44:00	11.575
2018-02-25 06:50:00	12.088
2018-02-26 06:25:00	12.445
2018-02-27 06:36:00	10.848
2018-02-28 06:39:00	11.252
2018-03-01 06:59:00	10.873
2018-03-02 07:00:00	11.529
2018-03-03 06:20:00	10.929
2018-03-04 06:13:00	11.054
2018-03-05 06:32:00	10.156
2018-03-06 06:24:00	10.567
2018-03-07 07:26:00	10.22
2018-03-08 06:20:00	10.617
2018-03-09 06:30:00	10.398
2018-03-10 06:10:00	10.694
2018-03-11 06:06:00	11.142
2018-03-12 06:23:00	14.869
2018-03-13 06:29:00	12.175
2018-03-14 06:40:00	11.503
2018-03-15 06:27:00	22.25
2018-03-16 06:41:00	9.96
2018-03-17 07:20:00	11.532
2018-03-18 06:30:00	10.586
2018-03-20 06:38:00	11.799
2018-03-21 07:06:00	12.136
2018-03-22 06:37:00	10.719
2018-03-23 04:53:00	21.699
2018-03-24 06:20:00	11.39
2018-03-25 06:50:00	12.469
2018-03-26 06:25:00	12.653
2018-03-27 06:57:00	11.773
2018-03-28 06:37:00	10.996
2018-03-29 07:29:00	13.963
2018-03-30 07:42:00	19.379
2018-03-31 08:25:00	11.293
2018-04-01 06:27:00	13.368
2018-04-02 06:41:00	11.72
2018-04-03 06:12:00	13.277
2018-04-04 06:43:00	12.333
2018-04-05 07:55:00	10.621
2018-04-06 07:05:00	10.407
2018-04-07 06:55:00	10.084
2018-04-08 06:34:00	10.616
2018-04-09 06:18:00	10.751
2018-04-11 06:19:00	10.316
2018-04-12 06:20:00	13.771
2018-04-13 06:22:00	15.954
2018-04-14 08:01:00	9.789
2018-04-15 06:24:00	9.843
2018-04-16 06:50:00	10.485
2018-04-17 06:43:00	12.62
2018-04-18 06:50:00	10.368
2018-04-19 06:45:00	10.081
2018-04-20 06:27:00	10.151
2018-04-21 06:39:00	10.798
2018-04-22 06:32:00	10.052
2018-04-23 09:05:00	18.494
2018-04-24 06:27:00	15.678
2018-04-25 06:37:00	10.212
2018-04-26 07:37:00	13.183
2018-04-27 06:25:00	11.818
2018-04-28 06:46:00	12.501
2018-04-29 06:15:00	11.674
2018-04-30 07:11:00	12.668
2018-05-01 06:50:00	12.369
2018-05-02 07:42:00	10.575
2018-05-03 09:26:00	10.666
2018-05-04 06:38:00	11.026
2018-05-05 06:35:00	10.813
2018-05-06 07:20:00	9.94
2018-05-08 06:38:00	10.447
2018-05-09 06:19:00	10.417
2018-05-10 06:20:00	16.021
2018-05-11 06:14:00	10.791
2018-05-12 06:20:00	13.573
2018-05-13 06:40:00	11.954
2018-05-14 06:23:00	13.339
2018-05-15 06:26:00	10.359
2018-05-16 06:30:00	10.059
2018-05-17 06:19:00	10.284
2018-05-18 06:30:00	10.476
2018-05-19 06:30:00	12.08
2018-05-20 06:18:00	10.435
2018-05-21 06:36:00	10.142
2018-05-22 06:11:00	10.367
2018-05-23 06:34:00	11.301
2018-05-24 05:03:00	11.303
2018-05-25 07:20:00	13.047
2018-05-26 07:16:00	10.957
2018-05-27 06:40:00	10.372
2018-05-28 07:18:00	12.903
2018-05-29 06:47:00	12.413
2018-05-30 06:40:00	12.277
2018-05-31 06:11:00	12.014
2018-06-01 06:27:00	13.824
2018-06-02 07:38:00	11.226
2018-06-03 06:26:00	13.467
2018-06-04 06:35:00	12.391
2018-06-05 11:16:00	11.019
2018-06-06 07:58:00	11.049
2018-06-07 08:42:00	11.109
2018-06-08 04:55:00	9.986
2018-06-09 06:40:00	10.191
2018-06-10 06:42:00	13.77
2018-06-11 07:51:00	15.902
2018-06-12 04:53:00	11.078
2018-06-13 07:51:00	10.64
2018-06-14 06:28:00	10.476
2018-06-15 06:31:00	10.18
2018-06-16 06:33:00	13.695
2018-06-17 06:41:00	11.404
2018-06-18 07:33:00	11.339
2018-06-19 06:36:00	15.692
2018-06-20 06:21:00	12.047
2018-06-21 06:57:00	12.296
2018-06-22 06:21:00	12.068
2018-06-23 06:50:00	15.512
2018-06-24 06:45:00	9.617
2018-06-25 06:50:00	9.619
2018-06-26 06:36:00	9.626
2018-06-27 06:43:00	11.69
2018-06-28 07:45:00	10.233
2018-06-29 07:14:00	12.014
2018-06-30 06:33:00	10.211
2018-07-01 08:36:00	10.438
2018-07-02 06:22:00	9.558
2018-07-03 04:24:00	26.905
2018-07-04 06:16:00	16.872
2018-07-05 06:18:00	16.875
2018-07-06 06:36:00	12.699
2018-07-07 06:45:00	14.252
2018-07-08 07:00:00	12.609
2018-07-10 05:06:00	9.613
2018-07-11 06:40:00	9.792
2018-07-12 06:37:00	13.148
2018-07-13 06:24:00	13.868
2018-07-14 06:46:00	10.913
2018-07-15 06:50:00	9.686
2018-07-16 06:40:00	9.842
2018-07-17 06:46:00	10.088
2018-07-18 06:39:00	9.93
2018-07-19 06:49:00	12.072
2018-07-20 07:00:00	9.831
2018-07-21 06:32:00	9.969
2018-07-22 07:42:00	10.159
2018-07-23 07:23:00	9.796
2018-07-24 05:35:00	9.712
2018-07-25 07:50:00	9.796
2018-07-26 06:24:00	10.03
2018-07-27 06:22:00	10.853
2018-07-28 07:29:00	10.03
2018-07-29 06:15:00	9.823
2018-07-30 07:04:00	10.971
2018-08-01 06:31:00	11.669
2018-08-06 06:26:00	10.883
2018-08-07 06:24:00	12.289
2018-08-08 06:16:00	10.219
2018-08-09 06:31:00	10.21
2018-08-10 06:21:00	10.298
2018-08-11 05:59:00	10.134
2018-08-12 07:00:00	10.528
2018-08-13 06:38:00	10.441
2018-08-14 06:24:00	11.463
2018-08-15 06:28:00	11.457
2018-08-16 06:32:00	13.078
2018-08-17 06:25:00	12.296
2018-08-18 06:29:00	11.289
2018-08-19 06:42:00	10.388
2018-08-20 06:38:00	10.345
2018-08-21 06:28:00	10.631
2018-08-22 06:20:00	10.719
2018-08-23 06:25:00	10.731
2018-08-24 06:20:00	11.516
2018-08-25 08:27:00	10.599
2018-08-30 06:26:00	10.331
2018-08-31 06:25:00	10.046
2018-09-01 07:44:00	10.255
2018-09-02 07:20:00	9.989
2018-09-03 06:25:00	10.323
2018-09-04 06:28:00	10.892
2018-09-05 06:18:00	9.817
2018-09-06 06:22:00	10.646
2018-09-07 06:15:00	10.525
2018-09-08 06:50:00	10.024
2018-09-09 06:20:00	11.778
2018-09-10 06:25:00	10.521
2018-09-11 06:20:00	12.037
2018-09-12 06:28:00	11.171
2018-09-13 09:30:00	11.587
2018-09-14 06:25:00	10.732
2018-09-15 06:32:00	10.807
2018-09-16 08:42:00	10.491
2018-09-17 06:30:00	10.835
2018-09-18 06:27:00	11.936
2018-09-19 06:27:00	11.778
2018-09-21 06:20:00	10.946
2018-09-22 08:01:00	20.81
2018-09-23 07:40:00	13.995
2018-09-24 06:15:00	13.107
2018-09-25 06:28:00	12.199
2018-09-26 06:20:00	12.133
2018-09-27 06:30:00	11.446
2018-09-28 06:35:00	11.233
2018-09-29 06:30:00	11.864
2018-09-30 04:38:00	11.697
2018-10-01 06:52:00	10.937
2018-10-02 06:41:00	10.99
2018-10-03 06:18:00	10.111
2018-10-04 06:37:00	11.849
2018-10-05 09:23:00	10.792
2018-10-06 06:42:00	10.835
2018-10-07 07:26:00	11.192
2018-10-08 06:21:00	13.232
2018-10-09 06:20:00	12.219
2018-10-10 06:22:00	14.559
2018-10-11 06:10:00	12.61
2018-10-12 06:10:00	12.741
2018-10-13 07:40:00	12.919
2018-10-14 06:00:00	12.272
2018-10-15 06:18:00	10.816
2018-10-16 06:20:00	22.533
2018-10-17 06:25:00	23.599
2018-10-18 06:20:00	11.873
2018-10-19 06:10:00	13.234
2018-10-21 06:35:00	11.381
2018-10-22 06:17:00	12.979
2018-10-23 06:20:00	11.544
2018-10-24 06:15:00	18.799
2018-10-25 06:10:00	12.2
2018-10-26 06:17:00	12.35
2018-10-27 06:47:00	17.905
2018-10-28 06:24:00	14.027
2018-10-29 06:14:00	15.729
2018-10-30 06:18:00	14.432
2018-10-31 06:20:00	17.374
2018-11-01 06:15:00	18.388
2018-11-02 06:20:00	10.683
2018-11-03 06:15:00	15.066
2018-11-04 06:20:00	18.823
2018-11-05 06:22:00	10.434
2018-11-06 06:36:00	10.035
2018-11-07 06:25:00	10.869
2018-11-08 06:38:00	13.096
2018-11-09 06:15:00	13.248
2018-11-10 06:59:00	12.303
2018-11-11 06:38:00	14.904
2018-11-12 06:21:00	17.982
2018-11-13 06:19:00	16.01
2018-11-15 06:10:00	13.389
2018-11-16 06:28:00	11.52
2018-11-17 06:35:00	10.817
2018-11-18 06:30:00	10.522
2018-11-19 06:39:00	13.426
2018-11-20 06:17:00	12.495
2018-11-21 06:36:00	11.957
2018-11-22 06:30:00	18.395
2018-11-23 06:20:00	16.82
2018-11-24 06:42:00	14.046
2018-11-25 06:22:00	19.754
2018-11-26 06:40:00	17.408
2018-11-27 06:20:00	20.482
2018-11-28 06:27:00	19.615
2018-11-29 06:14:00	20.146
2018-11-30 05:21:00	16.075
2018-12-01 08:45:00	17.552
2018-12-03 06:14:00	15.294
2018-12-04 06:28:00	12.689
2018-12-05 06:32:00	20.361
2018-12-06 06:18:00	11.852
2018-12-07 06:16:00	11.539
2018-12-08 06:42:00	12.234
2018-12-09 06:29:00	11.907
2018-12-10 06:18:00	10.853
2018-12-11 06:16:00	11.058
2018-12-12 06:17:00	13.988
2018-12-13 06:15:00	13.272
2018-12-14 06:14:00	14.453
2018-12-15 07:38:00	11.817
2018-12-16 06:10:00	15.882
2018-12-17 06:14:00	16.207
2018-12-18 06:20:00	21.888
2018-12-19 06:18:00	15.624
2018-12-20 06:26:00	22.789
2018-12-21 06:28:00	16.144
2018-12-22 05:35:00	15.968
2018-12-23 06:30:00	14.257
2018-12-24 06:00:00	14.708
2018-12-25 06:16:00	15.198
2018-12-28 06:15:00	12.94
2018-12-29 06:16:00	11.692
2018-12-30 06:23:00	11.751
2018-12-31 07:36:00	16.576
2019-01-01 06:17:00	11.894
2019-01-02 06:12:00	24.312
2019-01-03 06:40:00	11.553
2019-01-04 07:00:00	12.933
2019-01-05 07:21:00	14.346
2019-01-06 06:50:00	13.258
2019-01-07 06:45:00	13.192
2019-01-08 06:30:00	18.481
2019-01-09 06:58:00	12.652
2019-01-10 06:21:00	15.907
2019-01-11 06:43:00	14.02
2019-01-12 06:29:00	15.136
2019-01-13 05:16:00	15.097
2019-01-14 06:18:00	18.663
2019-01-15 06:27:00	68.202
2019-01-16 06:23:00	12.929
2019-01-17 06:28:00	14.982
2019-01-18 06:24:00	18.286
2019-01-19 06:29:00	12.358
2019-01-20 06:42:00	14.627
2019-01-21 06:52:00	12.004
2019-01-22 04:35:00	11.87
2019-01-23 06:26:00	16.287
2019-01-24 06:25:00	22.109
2019-01-25 06:45:00	11.583
2019-01-26 06:35:00	12.041
2019-01-27 06:18:00	15.354
2019-01-28 06:23:00	14.041
2019-01-29 06:20:00	12.771
2019-01-31 06:37:00	14.369
2019-02-02 05:31:00	16.104
2019-02-03 05:02:00	14.767
2019-02-04 06:18:00	14.518
2019-02-05 04:27:00	14.665
2019-02-06 06:47:00	9.94
2019-02-07 06:52:00	15.836
2019-02-08 06:15:00	13.962
2019-02-09 06:28:00	11.368
2019-02-10 06:49:00	11.238
2019-02-11 06:36:00	11.135
2019-02-12 06:56:00	10.875
2019-02-13 06:20:00	12.016
2019-02-14 07:57:00	11.008
2019-02-15 07:22:00	11.329
2019-02-16 06:46:00	13.271
2019-02-17 07:24:00	10.967
2019-02-18 06:10:00	11.352
2019-02-20 09:07:00	12.245
2019-02-22 06:49:00	12.584
2019-02-23 06:49:00	11.2
2019-02-24 06:44:00	11.148
2019-02-25 06:50:00	11.863
2019-02-26 06:25:00	14.297
2019-02-27 06:36:00	14.676
2019-02-28 06:39:00	13.629
2019-03-01 06:59:00	12.339
2019-03-02 07:00:00	15.89
2019-03-03 06:20:00	11.657
2019-03-04 06:13:00	11.753
2019-03-05 06:32:00	12.431
2019-03-06 06:24:00	13.44
2019-03-07 07:26:00	10.944
2019-03-09 06:30:00	12.618
2019-03-10 06:10:00	14.204
2019-03-11 06:06:00	11.471
2019-03-12 06:23:00	12.017
2019-03-13 06:29:00	17.746
2019-03-14 06:40:00	10.809
2019-03-15 06:27:00	10.794
2019-03-16 06:41:00	10.979
2019-03-17 07:20:00	10.93
2019-03-18 06:30:00	11.946
2019-03-19 06:22:00	11.314
2019-03-20 06:38:00	11.448
2019-03-21 07:06:00	9.842
2019-03-22 06:37:00	9.825
2019-03-23 04:53:00	10.463
2019-03-24 06:20:00	10.378
2019-03-25 06:50:00	12.24
2019-03-26 06:25:00	11.366
2019-03-27 06:57:00	11.529
2019-03-28 06:37:00	10.924
2019-03-29 07:29:00	12.119
2019-03-30 07:42:00	11.405
2019-03-31 08:25:00	11.43
2019-04-01 06:27:00	13.314
2019-04-02 06:41:00	11.337
2019-04-03 06:12:00	11.338
2019-04-04 06:43:00	11.849
2019-04-05 07:55:00	10.666
2019-04-06 07:05:00	12.677
2019-04-07 06:55:00	13.002
2019-04-08 06:34:00	10.694
2019-04-09 06:18:00	10.603
2019-04-10 06:19:00	11.849
2019-04-11 06:20:00	12.725
2019-04-12 06:22:00	11.007
2019-04-13 08:01:00	11.559
2019-04-14 06:24:00	13.828
2019-04-15 06:50:00	14.045
2019-04-16 06:43:00	12.226
2019-04-17 06:50:00	12.147
2019-04-18 06:45:00	12.489
2019-04-19 06:27:00	12.904
2019-04-20 06:39:00	10.84
2019-04-21 06:32:00	11.158
2019-04-22 09:05:00	9.753
2019-04-23 06:27:00	13.558
2019-04-24 06:37:00	15.035
2019-04-25 07:37:00	13.946
2019-04-26 06:25:00	10.176
2019-04-27 06:46:00	10.486
2019-04-28 06:15:00	11.095
2019-04-29 07:11:00	11.535
2019-04-30 06:50:00	11.593
2019-05-01 07:42:00	10.678
2019-05-02 09:26:00	12.768
2019-05-03 06:38:00	11.151
2019-05-04 06:35:00	12.701
2019-05-05 07:20:00	11.857
2019-05-06 06:38:00	13.736
2019-05-07 06:19:00	13.09
2019-05-08 06:20:00	11.445
2019-05-09 06:14:00	11.296
2019-05-10 06:20:00	12.577
2019-05-11 06:40:00	12.551
2019-05-12 06:23:00	11.419
2019-05-13 06:26:00	10.358
2019-05-14 06:30:00	11.158
2019-05-15 06:19:00	12.419
2019-05-16 06:30:00	12.599
2019-05-17 06:30:00	14.54
2019-05-18 06:18:00	11.451
2019-05-20 06:36:00	10.406
2019-05-21 06:11:00	10.624
2019-05-22 06:34:00	12.359
2019-05-23 05:03:00	16.301
2019-05-24 07:20:00	19.623
2019-05-25 07:16:00	11.005
2019-05-26 06:40:00	12.319
2019-05-27 07:18:00	11.564
2019-05-28 06:47:00	10.242
2019-05-30 06:11:00	10.728
2019-05-31 06:27:00	10.95
2019-06-01 07:38:00	11.029
2019-06-02 06:26:00	10.962
2019-06-03 06:35:00	10.808
2019-06-04 11:16:00	10.549
2019-06-05 07:58:00	10.897
2019-06-06 08:42:00	11.303
2019-06-07 04:55:00	11.093
2019-06-09 06:42:00	11.078
2019-06-10 07:51:00	11.602
2019-06-11 04:53:00	10.614
2019-06-12 07:51:00	12.62
2019-06-13 06:28:00	14.617
2019-06-14 06:31:00	13.336
2019-06-17 07:33:00	10.665
2019-06-18 06:36:00	10.967
2019-06-19 06:21:00	12.821
2019-06-20 06:57:00	12.094
2019-06-21 06:21:00	11.697
2019-06-22 06:50:00	11.606
2019-06-23 06:45:00	13.301
2019-06-24 06:50:00	12.511
2019-06-25 06:36:00	12.492
2019-06-26 06:43:00	13.164
2019-06-27 07:45:00	14.548
2019-06-28 07:14:00	10.63
2019-06-29 06:33:00	13.164
2019-06-30 08:36:00	10.813
2019-07-01 06:22:00	11.149
2019-07-02 04:24:00	10.766
2019-07-05 06:36:00	10.714
2019-07-06 06:45:00	12.157
2019-07-08 06:28:00	11.466
2019-07-11 06:37:00	10.728
2019-07-12 06:24:00	11.056
2019-07-13 06:46:00	10.878
2019-07-14 06:50:00	11.209
2019-07-15 06:40:00	19.67
2019-07-16 06:46:00	13.612
2019-07-17 06:39:00	14.303
2019-07-18 06:49:00	12.342
2019-07-19 07:00:00	12.679
2019-07-20 06:32:00	11.999
2019-07-21 07:42:00	10.374
2019-07-23 05:35:00	10.449
2019-07-24 07:50:00	10.794
2019-07-25 06:24:00	10.875
2019-07-26 06:22:00	10.471
2019-07-27 07:29:00	10.133
2019-07-28 06:15:00	10.178
2019-07-29 07:04:00	11.671
2019-07-31 06:31:00	14.168
2019-08-01 06:26:00	11.811
2019-08-02 06:24:00	10.855
2019-08-03 06:16:00	11.062
2019-08-04 06:31:00	10.452
2019-08-05 06:21:00	12.748
2019-08-06 05:59:00	10.568
2019-08-07 07:00:00	11.045
2019-08-08 06:38:00	10.602
2019-08-09 06:24:00	9.803
2019-08-10 06:28:00	11.302
2019-08-11 06:32:00	11.264
2019-08-12 06:25:00	10.673
2019-08-13 06:29:00	11.485
2019-08-14 06:42:00	10.358
2019-08-16 06:28:00	10.224
2019-08-17 06:20:00	10.257
2019-08-18 06:25:00	10.466
2019-08-19 06:20:00	10.27
2019-08-20 08:27:00	10.748
2019-08-21 06:26:00	11.366
2019-08-22 06:25:00	10.796
2019-08-23 07:44:00	11.253
2019-08-24 07:20:00	10.88
2019-08-25 06:25:00	11.313
2019-08-26 06:28:00	11.689
2019-08-27 06:18:00	10.786
2019-08-28 06:22:00	11.955
2019-08-29 06:15:00	12.791
2019-08-30 06:50:00	11.417
2019-08-31 06:20:00	19.365
2019-09-01 06:25:00	20.318
2019-09-02 06:20:00	11.733
2019-09-03 06:28:00	11.076
2019-09-04 09:30:00	11.131
2019-09-05 06:25:00	13.197
2019-09-06 06:32:00	11.866
2019-09-07 08:42:00	12.013
2019-09-08 06:30:00	11.5
2019-09-09 06:27:00	13.369
2019-09-10 06:27:00	11.71
2019-09-11 06:30:00	10.388
2019-09-13 08:01:00	11.263
2019-09-14 07:40:00	10.64
2019-09-15 06:15:00	10.456
2019-09-16 06:28:00	10.813
2019-09-17 06:20:00	11.367
2019-09-18 06:30:00	10.924
2019-09-19 06:35:00	14.335
2019-09-20 06:30:00	13.471
2019-09-22 06:52:00	10.831
2019-09-23 06:41:00	13.065
2019-09-25 06:37:00	14.836
2019-09-26 09:23:00	12.121
2019-09-27 06:42:00	12.594
2019-09-28 07:26:00	13.341
2019-10-01 06:22:00	11.638
2019-10-02 06:10:00	13.023
2019-10-03 06:10:00	11.359
2019-10-04 07:40:00	13.421
2019-10-05 06:00:00	11.046
2019-10-06 06:18:00	11.356
2019-10-07 06:20:00	11.711
2019-10-08 06:25:00	11.217
2019-10-09 06:20:00	11.28
2019-10-10 06:10:00	16.623
2019-10-12 06:17:00	10.931
2019-10-13 06:20:00	14.251
2019-10-14 06:15:00	16.578
2019-10-15 06:10:00	19.86
2019-10-17 06:47:00	12.01
2019-10-18 06:24:00	16.263
2019-10-19 06:14:00	11.269
2019-10-20 06:18:00	11.421
2019-10-21 06:20:00	12.728
2019-10-22 06:15:00	11.454
2019-10-23 06:20:00	15.897
2019-10-24 06:15:00	10.692
2019-10-25 06:20:00	12.088
2019-10-28 06:25:00	11.219
2019-10-30 06:15:00	11.348
2019-10-31 06:59:00	11.149
2019-11-02 06:21:00	12.181
2019-11-03 06:19:00	12.471
2019-11-04 06:10:00	21.81
2019-11-05 06:28:00	13.647
2019-11-06 06:35:00	14.865
2019-11-07 06:30:00	11.454
2019-11-08 06:39:00	19.454
2019-11-09 06:17:00	24.428
2019-11-10 06:36:00	12.711
2019-11-11 06:30:00	16.405
2019-11-12 06:20:00	14.364
2019-11-13 06:42:00	12.78
2019-11-14 06:22:00	16.786
2019-11-15 06:40:00	13.825
2019-11-16 06:20:00	12.556
2019-11-17 06:27:00	12.362
2019-11-19 05:21:00	10.712
2019-11-21 06:48:00	12.134
2019-11-22 06:14:00	11.149
2019-11-23 06:28:00	11.928
2019-11-24 06:32:00	14.946
2019-11-25 06:18:00	11.453
2019-11-26 06:16:00	13.485
2019-11-27 06:42:00	11.57
2019-11-28 06:29:00	16.376
2019-11-29 06:18:00	12.561
2019-11-30 06:16:00	15.895
2019-12-01 06:17:00	12.278
2019-12-02 06:15:00	11.798
2019-12-03 06:14:00	17.969
2019-12-04 07:38:00	11.398
2019-12-05 06:10:00	12.399
2019-12-06 06:14:00	11.363
2019-12-07 06:20:00	15.374
2019-12-08 06:18:00	12.13
2019-12-09 06:26:00	13
2019-12-10 06:28:00	15.375
2019-12-11 05:35:00	23.902
2019-12-12 06:30:00	12.994
2019-12-14 06:16:00	12.605
2019-12-15 06:15:00	13.262
2019-12-16 06:16:00	12.858
2019-12-17 06:23:00	13.376
2019-12-18 07:36:00	11.41
2019-12-19 06:29:00	11.625
2019-12-20 06:18:00	14.89
2019-12-21 06:16:00	11.398
2019-12-22 06:17:00	14.504
2019-12-23 06:15:00	12.13
2019-12-24 06:14:00	13.492
2019-12-25 07:38:00	12.875
2019-12-26 06:10:00	10.812
2019-12-27 06:14:00	11.412
2019-12-28 06:20:00	12.004
2019-12-29 06:18:00	10.249
2019-12-31 06:28:00	12.858
2020-01-01 06:24:00	11.313
2020-01-02 06:19:00	17.103
2020-01-03 06:38:00	13.889
2020-01-04 06:35:00	15.6
2020-01-05 06:32:00	13.588
2020-01-06 06:20:00	14.001
2020-01-07 06:25:00	13.663
2020-01-08 06:14:00	14.303
2020-01-09 06:22:00	15.24
2020-01-10 06:20:00	16.395
2020-01-11 07:22:00	14.085
2020-01-12 06:24:00	15.457
2020-01-13 06:12:00	24.62
2020-01-15 06:27:00	14.75
2020-01-16 06:30:00	14.26
2020-01-17 06:10:00	14.281
2020-01-18 06:45:00	15.355
2020-01-19 04:52:00	14.02
2020-01-20 06:30:00	17.218
2020-01-21 06:27:00	13.305
2020-01-22 06:30:00	15.895
2020-01-23 06:25:00	11.57
2020-01-24 06:30:00	16.376
2020-01-25 06:10:00	12.561
2020-01-26 06:10:00	12.058
2020-01-27 06:12:00	12.896
2020-01-28 06:30:00	11.786
2020-01-29 06:18:00	11.687
2020-01-30 06:15:00	17.049
2020-01-31 06:32:00	11.933
2020-02-01 06:00:00	13.676
2020-02-02 05:41:00	12.1
2020-02-03 06:10:00	11.873
2020-02-04 06:22:00	12.856
2020-02-05 06:24:00	12.071
2020-02-06 06:12:00	11.261
2020-02-07 06:22:00	12.073
2020-02-08 06:27:00	12.091
2020-02-10 06:10:00	15.077
2020-02-11 06:45:00	13.682
2020-02-12 04:52:00	16.283
2020-02-13 06:30:00	11.857
2020-02-14 06:27:00	11.313
2020-02-17 06:30:00	11.548
2020-02-18 06:10:00	21.133
2020-02-20 06:12:00	11.473
2020-03-03 06:25:00	11.532
2020-03-04 06:14:00	11.577
2020-03-05 06:22:00	12.635
2020-03-06 06:24:00	12.703
2020-03-07 06:12:00	13.474
2020-03-08 06:22:00	12.626
2020-03-09 06:27:00	10.779
2020-03-11 06:10:00	12.114
2020-03-12 06:45:00	11.633
2020-03-13 04:52:00	12.707
2020-03-14 06:30:00	12.158
2020-03-15 06:27:00	12.348
2020-03-16 06:30:00	11.49
2020-03-17 06:25:00	26.394
2020-03-18 06:30:00	10.913
2020-03-19 06:10:00	10.909
2020-03-20 06:10:00	11.57
2020-03-21 06:12:00	11.283
2020-03-22 05:32:00	11.143
2020-03-23 06:18:00	14.514
2020-03-24 06:15:00	10.944
2020-03-25 06:32:00	13.484
2020-03-26 06:22:00	11.816
2020-03-27 06:20:00	11.149
2020-03-28 06:10:00	12.228
2020-03-29 06:20:00	12.271
2020-03-30 06:18:00	12.393
2020-03-31 06:22:00	11.59
2020-04-01 06:18:00	14.156
2020-04-02 06:25:00	13.19
2020-04-03 06:17:00	14.87
2020-04-05 06:42:00	12.482
2020-04-06 06:35:00	11.332
2020-04-07 06:18:00	13.501
2020-04-08 06:22:00	12.609
2020-04-10 06:20:00	12.487
2020-04-11 06:25:00	12.367
2020-04-12 06:59:00	12.404
2020-04-13 06:17:00	13.649
2020-04-14 06:20:00	11.308
2020-04-15 06:20:00	12.401
2020-04-16 06:17:00	12.052
2020-04-17 06:20:00	13.684
2020-04-18 06:19:00	11.71
2020-04-19 06:20:00	12.723
2020-04-20 06:22:00	11.598
2020-04-21 06:20:00	11.118
2020-04-22 06:20:00	11.039
2020-04-24 06:20:00	11.72
2020-04-25 06:05:00	11.511
2020-04-26 06:25:00	11.118
2020-04-27 06:20:00	10.659
2020-04-28 06:20:00	14.671
2020-04-29 06:22:00	11.28
2020-04-30 06:25:00	11.039
2020-05-01 06:30:00	11.72
2020-05-02 07:11:00	11.511
2020-05-03 07:22:00	11.118
2020-05-04 06:34:00	10.791
2020-05-05 06:24:00	11.028
2020-05-07 06:25:00	11.713
2020-05-08 06:20:00	12.86
2020-05-10 07:56:00	12.225
2020-05-11 06:22:00	10.855
2020-05-12 06:30:00	13.476
2020-05-13 06:25:00	10.728
2020-05-14 06:15:00	13.157
2020-05-15 06:25:00	13.023
2020-05-16 06:25:00	12.227
2020-05-17 06:22:00	11.977
2020-05-18 06:20:00	12.249
2020-05-19 06:25:00	10.941
2020-05-20 06:25:00	13.428
2020-05-21 06:25:00	13.7
2020-05-22 06:30:00	11.413
2020-05-24 04:14:00	11.427
2020-05-25 06:25:00	11.536
2020-05-26 06:20:00	11.948
2020-05-27 06:20:00	14.113
2020-05-28 06:22:00	11.822
2020-05-29 06:25:00	11.435
2020-05-30 05:55:00	16.427
2020-05-31 07:05:00	11.81
2020-06-01 06:25:00	12.337
2020-06-02 06:20:00	10.959
2020-06-03 06:20:00	12.399
2020-06-04 06:22:00	13.86
2020-06-05 06:25:00	11.737
2020-06-06 05:55:00	20.392
2020-06-08 06:25:00	11.784
2020-06-09 06:20:00	11.057
2020-06-10 06:20:00	12.376
2020-06-11 06:22:00	15.743
2020-06-12 06:25:00	13.22
2020-06-13 05:55:00	13.922
2020-06-14 07:05:00	13.916
2020-06-16 06:20:00	10.324
2020-06-17 06:20:00	11.893
2020-06-18 06:22:00	12.088
2020-06-19 06:30:00	13.481
2020-06-20 06:35:00	12.297
2020-06-21 06:18:00	13.625
2020-06-22 06:25:00	13.218
2020-06-23 06:20:00	14.91
2020-06-24 06:30:00	13.621
2020-06-25 06:28:00	12.488
2020-06-26 06:30:00	12.377
2020-06-27 06:20:00	13.325
2020-06-28 06:30:00	11.89
2020-06-29 06:40:00	16.365
2020-06-30 06:40:00	12.228
2020-07-01 06:30:00	12.489
2020-07-03 06:40:00	11.74
2020-07-04 06:20:00	10.875
2020-07-07 07:30:00	16.402
2020-07-08 06:40:00	13.312
2020-07-09 06:20:00	13.663
2020-07-10 06:30:00	12.373
2020-07-11 06:20:00	11.626
2020-07-12 07:25:00	11.36
2020-07-13 06:32:00	12.457
2020-07-14 06:15:00	12.336
2020-07-15 06:20:00	12.209
2020-07-16 06:40:00	13.948
2020-07-17 07:30:00	13.208
2020-07-18 06:40:00	13.141
2020-07-19 06:40:00	11.418
2020-07-20 06:30:00	13.804
2020-07-21 06:40:00	14.764
2020-07-22 06:45:00	12.518
2020-07-24 06:20:00	11.629
2020-07-25 06:25:00	11.727
2020-07-27 06:33:00	12.338
2020-07-28 07:34:00	13.16
2020-07-29 07:35:00	11.172
2020-07-30 06:40:00	13.171
2020-07-31 06:40:00	12.294
2020-08-01 06:15:00	11.904
2020-08-02 06:40:00	12.135
2020-08-03 06:40:00	11.012
2020-08-04 06:40:00	11.315
2020-08-05 06:25:00	10.764
2020-08-06 06:40:00	10.768
2020-08-07 06:40:00	10.711
2020-08-08 06:40:00	11.407
2020-08-09 07:35:00	11.037
2020-08-10 06:47:00	11.976
2020-08-11 06:20:00	11.837
2020-08-12 06:50:00	10.683
2020-08-13 06:55:00	11.459
2020-08-14 06:30:00	10.677
2020-08-15 06:20:00	10.71
2020-08-16 06:40:00	10.63
2020-08-17 06:30:00	10.877
2020-08-18 06:40:00	10.627
2020-08-19 06:25:00	10.746
2020-08-21 06:50:00	12.401
2020-08-23 06:20:00	10.386
2020-08-24 06:08:00	11.2
2020-08-25 06:24:00	11.382
2020-08-26 06:20:00	11.14
2020-08-28 06:20:00	10.972
2020-08-29 07:35:00	10.922
2020-08-30 08:10:00	11.156
2020-08-31 06:33:00	10.902
2020-09-01 05:00:00	11.45
2020-09-02 04:50:00	11.981
2020-09-03 03:40:00	12.125
2020-09-05 06:20:00	16.581
2020-09-06 07:50:00	10.934
2020-09-07 06:55:00	11.761
2020-09-08 06:16:00	12.292
2020-09-09 06:23:00	12.181
2020-09-10 06:10:00	12.164
2020-09-11 06:20:00	12.06
2020-09-12 06:20:00	20.288
2020-09-13 07:20:00	15.062
2020-09-14 06:25:00	13.513
2020-09-16 07:20:00	12.065
2020-09-17 06:20:00	11.21
2020-09-18 06:11:00	11.54
2020-09-19 06:20:00	12.031
2020-09-20 06:20:00	12.053
2020-09-21 06:20:00	11.931
2020-09-22 06:20:00	11.346
2020-09-23 06:18:00	11.948
2020-09-24 06:20:00	14.341
2020-09-25 06:20:00	13.478
2020-09-26 07:40:00	12.037
2020-09-27 06:50:00	10.687
2020-09-28 06:20:00	17.425
2020-09-29 06:30:00	13.932
2020-09-30 06:20:00	18.298
2020-10-01 07:20:00	14.902
2020-10-02 08:20:00	17.397
2020-10-03 09:20:00	12.57
2020-10-04 10:20:00	12.976
2020-10-06 07:53:00	12.852
2020-10-07 06:46:00	11.855
2020-10-08 06:36:00	11.562
2020-10-10 06:18:00	14.5
2020-10-12 06:20:00	12.306
2020-10-13 06:21:00	16.636
2020-10-15 06:35:00	12.826
2020-10-16 06:20:00	12.592
2020-10-17 07:18:00	10.554
2020-10-18 08:30:00	12.539
2020-10-19 06:05:00	13.509
2020-10-20 06:16:00	15.553
2020-10-21 06:20:00	13.26
2020-10-22 06:50:00	13.589
2020-10-23 06:12:00	17.488
2020-10-24 06:25:00	13.414
2020-10-25 06:39:00	13.101
2020-10-27 06:15:00	13.367
2020-10-28 06:22:00	11.938
2020-10-29 06:20:00	12.305
2020-10-30 06:20:00	15.448
2020-10-31 06:15:00	15.249
2020-11-01 07:20:00	12.793
2020-11-03 06:00:00	12.166
2020-11-04 06:01:00	11.707
2020-11-05 06:15:00	13.019
2020-11-06 06:20:00	12.435
2020-11-07 05:15:00	12.575
2020-11-09 06:20:00	13.149
2020-11-10 06:20:00	18.606
2020-11-11 06:20:00	11.502
2020-11-13 07:20:00	15.412
2020-11-14 07:20:00	18.067
2020-11-15 06:10:00	18.791
2020-11-16 06:20:00	16.721
2020-11-17 06:50:00	14.873
2020-11-18 06:20:00	31.02
2020-11-19 06:30:00	11.763
2020-11-20 06:30:00	14.791
2020-11-21 07:35:00	12.455
2020-11-22 06:40:00	11.51
2020-11-24 06:22:00	12.92
2020-11-25 07:20:00	11.919
2020-11-26 06:20:00	12.819
2020-11-27 06:06:00	13.791
2020-11-28 06:20:00	12.87
2020-11-29 05:10:00	16.387
2020-11-30 06:40:00	17.41
2020-12-01 06:31:00	15.152
2020-12-02 06:20:00	17.69
2020-12-03 06:20:00	22.68
2020-12-04 06:20:00	14.102
2020-12-05 06:22:00	13.712
2020-12-06 06:20:00	13.953
2020-12-07 06:20:00	14.285
2020-12-08 06:20:00	13.229
2020-12-09 06:20:00	17.35
2020-12-10 06:18:00	13.664
2020-12-11 06:18:00	13.952
2020-12-12 06:22:00	13.08
2020-12-14 06:42:00	13.11
2020-12-15 06:43:00	12.033
2020-12-16 06:30:00	13.416
2020-12-17 06:35:00	11.479
2020-12-18 06:28:00	12.14
2020-12-19 06:20:00	12.942
2020-12-20 05:35:00	13.573
2020-12-21 06:45:00	12.944
2020-12-22 06:47:00	15.925
2020-12-23 06:25:00	12.801
2020-12-24 08:20:00	22.346
2020-12-25 06:25:00	31.29
2020-12-26 04:20:00	21.847
2020-12-27 04:20:00	22.576
2020-12-28 06:47:00	16.286
2020-12-29 06:54:00	11.343
2020-12-30 06:25:00	11.529
2020-12-31 06:20:00	13.562
2021-01-01 05:30:00	13.257
2021-01-02 06:00:00	13.137
2021-01-03 05:45:00	12.649
2021-01-04 06:20:00	13.477
2021-01-05 06:10:00	14.977
2021-01-06 06:10:00	19.831
2021-01-07 06:15:00	12.778
2021-01-08 06:20:00	35.99
2021-01-09 06:20:00	16.045
2021-01-10 06:20:00	15.457
2021-01-11 06:15:00	13.304
2021-01-12 06:20:00	12.254
2021-01-13 06:15:00	13.1
2021-01-14 06:15:00	13.162
2021-01-15 06:15:00	15.129
2021-01-16 07:10:00	17.588
2021-01-17 04:30:00	12.633
2021-01-18 06:15:00	13.908
2021-01-19 06:10:00	18.365
2021-01-20 06:10:00	14.975
2021-01-21 06:12:00	15.214
2021-01-22 06:20:00	18.273
2021-01-23 07:00:00	12.185
2021-01-24 06:00:00	15.063
2021-01-25 06:10:00	11.86
2021-01-26 06:12:00	15.086
2021-01-27 06:10:00	15.765
2021-01-28 06:15:00	12.897
2021-01-29 06:05:00	13.848
2021-01-30 06:29:00	12.239
2021-01-31 06:17:00	13.199
2021-02-01 06:10:00	14.465
2021-02-02 06:15:00	14.565
2021-02-03 06:10:00	13.831
2021-02-04 06:15:00	36.227
2021-02-06 04:27:00	14.572
2021-02-07 06:20:00	11.241
2021-02-08 06:30:00	11.538
2021-02-09 06:10:00	14.726
2021-02-10 06:11:00	16.797
2021-02-11 06:20:00	11.726
2021-02-12 06:25:00	12.987
2021-02-13 06:25:00	18.558
2021-02-14 06:15:00	13.828
2021-02-15 06:15:00	14.608
2021-02-16 06:15:00	15.302
2021-02-17 06:15:00	13.709
2021-02-18 06:20:00	12.796
2021-02-19 06:10:00	12.635
2021-02-20 06:24:00	12.548
2021-02-21 06:40:00	11.671
2021-02-22 06:10:00	14.258
2021-02-23 06:15:00	14.346
2021-02-24 06:08:00	13.217
2021-02-25 06:10:00	12.349
2021-02-26 06:12:00	12.684
2021-02-27 06:10:00	14.66
2021-02-28 06:10:00	16.458
2021-03-01 06:05:00	14.663
2021-03-02 06:10:00	14.133
2021-03-03 06:15:00	15.046
2021-03-04 06:08:00	11.819
2021-03-09 06:10:00	12.958
2021-03-16 06:08:00	13.844
2021-03-17 06:25:00	13.257
2021-03-18 06:12:00	19.968
2021-03-20 05:25:00	13.629
2021-03-22 06:12:00	14.889
2021-03-23 06:15:00	12.148
2021-03-25 06:15:00	13.788
2021-03-26 06:05:00	15.019
2021-03-27 07:11:00	13.314
2021-03-29 06:10:00	15.938
2021-03-30 06:10:00	17.566
2021-03-31 06:15:00	18.991
2021-04-01 06:20:00	13.285
2021-04-02 06:20:00	12.527
2021-04-03 05:12:00	20.045
2021-04-04 06:59:00	15.129
2021-04-05 06:58:00	14.612
2021-04-07 06:12:00	14.172
2021-04-08 06:20:00	12.414
2021-04-09 06:20:00	16.172
2021-04-10 07:10:00	13.52
2021-04-11 07:15:00	14.912
2021-04-12 06:12:00	15.081
2021-04-13 06:25:00	12.75
2021-04-14 06:10:00	10.954
2021-04-15 06:10:00	16.102
2021-04-16 06:15:00	13.384
2021-04-17 06:11:00	11.962
2021-04-18 06:25:00	12.525
2021-04-19 06:32:00	11.124
2021-04-21 06:15:00	11.418
2021-04-22 06:10:00	11.534
2021-04-23 06:10:00	11.158
2021-04-24 06:03:00	11.691
2021-04-25 06:12:00	14.77
2021-04-26 06:10:00	13.117
2021-04-27 06:10:00	12.49
2021-04-28 06:05:00	12.682
2021-04-29 06:10:00	12.22
2021-04-30 06:25:00	11.048
2021-05-01 06:26:00	16.371
2021-05-02 06:55:00	13.939
2021-05-03 09:03:00	11.182
2021-05-04 06:04:00	11.622
2021-05-05 06:50:00	12.048
2021-05-06 06:15:00	18.748
2021-05-07 06:20:00	11.829
2021-05-10 06:15:00	10.985
2021-05-11 06:10:00	11.166
2021-05-12 06:12:00	15.33
2021-05-13 06:10:00	15.708
2021-05-14 06:20:00	12.123
2021-05-15 06:33:00	14.979
2021-05-16 06:30:00	16.216
2021-05-17 06:10:00	11.321
2021-05-18 06:10:00	12.078
2021-05-19 06:37:00	11.75
2021-05-20 07:10:00	13.132
2021-05-21 06:12:00	13.928
2021-05-22 04:22:00	13.319
2021-05-23 04:29:00	20.617
2021-05-24 06:10:00	14.633
2021-05-25 06:10:00	13.109
2021-05-26 06:40:00	11.207
2021-05-28 06:20:00	15.775
2021-05-29 07:05:00	15.62
2021-05-30 08:10:00	15.819
2021-05-31 06:15:00	15.62
2021-06-01 06:12:00	12.005
2021-06-02 06:10:00	12.132
2021-06-03 06:10:00	15.775
2021-06-04 06:25:00	11.207
2021-06-05 08:10:00	14.633
2021-06-06 06:40:00	20.617
2021-06-07 06:20:00	13.319
2021-06-08 06:12:00	11.75
2021-06-09 06:15:00	13.132
2021-06-10 06:10:00	13.928
2021-06-11 06:25:00	16.216
2021-06-12 06:48:00	14.979
2021-06-13 07:55:00	11.321
2021-06-14 06:22:00	12.078
2021-06-15 06:10:00	13.555
2021-06-16 06:25:00	13.109
2021-06-17 06:15:00	15.186
2021-06-18 06:00:00	11.039
2021-06-19 07:50:00	12.487
2021-06-20 07:31:00	16.136
2021-06-21 06:10:00	15.815
2021-06-22 06:15:00	13.443
2021-06-23 06:20:00	12.817
2021-06-24 06:15:00	12.669
2021-06-25 06:25:00	14.293
2021-06-26 07:00:00	13.238
2021-06-27 07:10:00	12.328
2021-06-28 06:10:00	12.386
2021-06-29 06:12:00	15.568
2021-06-30 06:15:00	12.766
2021-07-01 06:00:00	11.367
2021-07-02 06:10:00	11.626
2021-07-03 07:50:00	12.13
2021-07-04 09:29:00	15.406
2021-07-05 06:00:00	12.46
2021-07-06 06:05:00	12.426
2021-07-07 06:15:00	15.247
2021-07-08 06:10:00	13.331
2021-07-09 06:15:00	13.457
2021-07-10 06:00:00	12.908
2021-07-11 06:03:00	13.336
2021-07-12 06:15:00	12.77
2021-07-13 06:20:00	12.391
2021-07-14 06:40:00	11.312
2021-07-15 06:20:00	11.079
2021-07-16 06:15:00	11.358
2021-07-17 07:10:00	12.687
2021-07-18 07:45:00	11.353
2021-07-19 06:25:00	13.351
2021-07-20 06:20:00	11.496
2021-07-21 06:25:00	12.542
2021-07-22 06:20:00	11.736
2021-07-23 06:00:00	11.367
2021-07-24 06:45:00	11.684
2021-07-25 07:12:00	11.584
2021-07-26 06:25:00	11.405
2021-07-27 06:20:00	13.321
2021-07-28 06:30:00	17.352
2021-07-29 06:20:00	12.227
2021-07-30 06:20:00	12.195
2021-07-31 07:10:00	11.802
2021-08-01 07:27:00	11.759
2021-08-02 07:00:00	12.29
2021-08-03 08:10:00	11.299
2021-08-04 06:25:00	12.718
2021-08-05 06:20:00	11.931
2021-08-06 07:10:00	12.124
2021-08-07 07:00:00	12.628
2021-08-09 06:30:00	12.469
2021-08-10 06:30:00	12.395
2021-08-11 06:30:00	13.14
2021-08-12 06:20:00	13.532
2021-08-13 06:30:00	12.697
2021-08-14 07:43:00	13.101
2021-08-15 06:20:00	13.107
2021-08-16 06:25:00	11.169
2021-08-17 06:20:00	11.694
2021-08-18 06:15:00	11.086
2021-08-19 06:50:00	11.734
2021-08-21 07:30:00	10.969
2021-08-22 07:50:00	11.977
2021-08-23 06:30:00	12.228
2021-08-24 06:20:00	13.782
2021-08-25 06:25:00	22.921
2021-08-26 07:25:00	11.438
2021-08-27 06:30:00	11.722
2021-08-28 06:30:00	11.463
2021-08-29 06:30:00	11.076
2021-08-31 06:25:00	12.342
2021-09-01 04:00:00	13.068
2021-09-02 06:15:00	13.144
2021-09-03 06:20:00	11.292
2021-09-04 08:40:00	12.185
2021-09-05 06:20:00	12.689
2021-09-06 06:20:00	11.937
2021-09-07 06:20:00	11.777
2021-09-08 06:00:00	12.921
2021-09-09 06:05:00	13.161
2021-09-10 06:10:00	12.406
2021-09-12 06:38:00	14.77
2021-09-13 06:15:00	13.411
2021-09-14 06:15:00	12.381
2021-09-15 06:10:00	11.866
2021-09-16 06:15:00	11.84
2021-09-17 06:10:00	12.201
2021-09-18 06:10:00	12.898
2021-09-19 08:02:00	12.616
2021-09-20 08:39:00	11.953
2021-09-21 06:16:00	13.265
2021-09-22 06:15:00	12.832
2021-09-23 06:20:00	11.266
2021-09-24 06:25:00	11.265
2021-09-27 06:25:00	14.396
2021-09-28 06:20:00	13.056
2021-09-29 06:20:00	13.875
2021-09-30 06:30:00	13.688
2021-10-01 06:40:00	14.357
2021-10-02 07:10:00	14.238
2021-10-04 07:00:00	13.693
2021-10-05 06:50:00	14.334
2021-10-06 06:10:00	12.654
2021-10-07 06:20:00	12.059
2021-10-08 06:15:00	15.648
2021-10-09 06:20:00	11.125
2021-10-10 07:08:00	12.442
2021-10-11 06:10:00	11.853
2021-10-12 06:15:00	22.629
2021-10-13 06:05:00	11.186
2021-10-14 06:20:00	12.225
2021-10-15 06:00:00	14.8
2021-10-16 04:30:00	12.832
2021-10-17 04:38:00	11.323
2021-10-18 06:10:00	12.95
2021-10-19 06:09:00	50.365
2021-10-21 05:50:00	13.25
2021-10-22 06:15:00	12.034
2021-10-23 06:15:00	12.708
2021-10-24 06:15:00	12.69
2021-10-25 06:10:00	12.718
2021-10-26 06:30:00	12.048
2021-10-27 06:15:00	20.754
2021-10-28 06:10:00	18.277
2021-10-29 06:12:00	13.655
2021-10-30 07:27:00	15.281
2021-10-31 07:09:00	14.734
2021-11-01 06:17:00	13.939
2021-11-02 06:20:00	18.639
2021-11-03 06:15:00	24.361
2021-11-04 06:20:00	17.775
2021-11-05 06:15:00	14.098
2021-11-09 06:25:00	13.108
2021-11-10 06:15:00	15.148
2021-11-11 06:15:00	21.093
2021-11-12 06:10:00	16.294
2021-11-13 06:20:00	21.231
2021-11-14 06:15:00	24.208
2021-11-17 06:12:00	18.797
2021-11-19 06:18:00	18.752
2021-11-20 07:00:00	14.23
2021-11-21 07:10:00	14.636
2021-11-22 06:15:00	13.44
2021-11-23 06:20:00	12.396
2021-11-24 06:20:00	15.082
2021-11-25 06:31:00	16.369
2021-11-26 07:00:00	19.685
2021-11-27 05:40:00	19.292
2021-11-28 06:30:00	17.991
2021-11-29 06:30:00	15.054
2021-11-30 06:25:00	13.341
2021-12-01 06:20:00	17.45
2021-12-02 06:25:00	16.276
2021-12-03 06:40:00	21.568
2021-12-04 04:40:00	30.745
2021-12-05 04:50:00	21.096
2021-12-06 06:30:00	18.196
2021-12-07 06:20:00	27.091
2021-12-08 07:10:00	19.324
2021-12-21 06:20:00	16.745
2021-12-22 06:15:00	13.601
2021-12-23 06:10:00	16.754
2021-12-24 06:10:00	21.632
2021-12-25 06:10:00	16.699
2021-12-26 06:10:00	17.919
2021-12-27 06:15:00	12.527
2021-12-28 06:20:00	11.136
2021-12-29 06:10:00	14.001
2021-12-30 07:10:00	16.388
2021-12-31 06:25:00	12.162

## Sheet: JSA
time	mole fractions
2019-01-02 06:33:00	10.82
2019-01-16 06:00:00	11.09
2019-01-23 06:20:00	10.99
2019-02-06 07:55:00	10.66
2019-02-13 07:55:00	11.35
2019-02-27 06:20:00	11.72
2019-03-06 06:20:00	11.75
2019-03-14 06:25:00	11.36
2019-03-20 05:20:00	10.44
2019-03-28 05:30:00	10.5
2019-04-03 06:12:00	10.84
2019-04-16 06:13:00	10.76
2019-04-17 06:25:00	10.68
2019-05-20 06:20:00	11.13
2019-05-22 06:20:00	10.34
2019-05-29 06:20:00	11.7
2019-06-05 06:30:00	11.66
2019-06-15 06:15:00	11.08
2019-06-19 06:30:00	12
2019-06-26 06:30:00	11.64
2019-07-09 06:18:00	10.86
2019-07-10 06:20:00	11.21
2019-07-31 06:30:00	10.27
2019-08-07 06:30:00	10.87
2019-08-26 06:20:00	10.72
2019-09-11 06:20:00	12.26
2019-09-18 06:15:00	12.82
2019-09-26 06:20:00	15.14
2019-10-02 06:35:00	12.28
2019-10-16 06:35:00	11.33
2019-10-23 06:55:00	15.14
2019-11-01 06:25:00	11.13
2019-11-06 06:20:00	12.42
2019-11-13 06:30:00	10.95
2019-11-28 06:50:00	11.69
2019-12-04 06:20:00	10.74
2019-12-11 06:20:00	10.76
2019-12-20 06:20:00	11.19
2019-12-27 07:40:00	11.88
2020-01-04 06:20:00	14.81
2020-01-14 06:20:00	14.44
2020-01-15 07:20:00	14.31
2020-01-28 06:30:00	10.88
2020-01-29 06:30:00	10.77
2020-02-05 06:30:00	11.18
2020-02-12 06:30:00	11.27
2020-02-19 06:30:00	10.47
2020-02-27 06:30:00	13.01
2020-03-04 06:30:00	11.25
2020-03-11 06:30:00	10.85
2020-03-18 06:45:00	10.74
2020-03-26 06:20:00	10.58
2020-04-08 06:35:00	11.66
2020-04-15 06:45:00	11.25
2020-04-22 06:40:00	11.81
2020-04-29 06:30:00	12.11
2020-05-07 06:35:00	11.5
2020-05-13 06:50:00	11.2
2020-05-20 05:45:00	11.1
2020-06-03 06:45:00	10.86
2020-06-10 07:20:00	15.14
2020-06-24 07:35:00	14.05
2020-07-01 06:50:00	13.42
2020-07-08 06:20:00	10.9
2020-07-15 06:45:00	12.89
2020-07-22 06:40:00	10.68
2020-07-29 06:40:00	11.51
2020-08-05 06:15:00	11.67
2020-08-12 06:15:00	10.85
2020-08-19 06:20:00	10.7
2020-08-26 06:40:00	11.01
2020-09-02 06:40:00	12.07
2020-09-09 06:40:00	14.07
2020-09-16 06:30:00	12.91
2020-09-23 06:40:00	12.28
2020-10-01 06:18:00	13.32
2020-10-07 06:45:00	13.2
2020-10-21 06:30:00	14.25
2020-10-28 06:30:00	18.03
2020-11-04 06:40:00	12.61
2020-11-11 06:20:00	12.31
2020-11-18 06:30:00	11.32
2020-11-25 06:50:00	13.37
2020-12-02 06:20:00	13.22
2020-12-09 06:30:00	13.93
2020-12-17 06:40:00	12.67
2020-12-23 06:20:00	16.86
2020-12-30 06:21:00	10.52
2021-01-06 06:40:00	11.24
2021-01-06 07:05:00	15.55
2021-01-20 06:00:00	12.58
2021-01-27 06:10:00	15.27
2021-02-03 06:10:00	12.85
2021-02-10 06:20:00	12.34
2021-02-17 06:40:00	11.93
2021-02-24 06:30:00	13.2
2021-03-03 06:10:00	11.67
2021-03-10 06:43:00	14.1
2021-03-17 06:20:00	15.57
2021-03-24 06:15:00	11.39
2021-04-15 06:10:00	14.31
2021-04-21 06:15:00	16.36
2021-05-05 06:10:00	11.47
2021-05-12 05:30:00	11.83
2021-05-19 06:35:00	23.78
2021-05-26 05:20:00	12.17
2021-06-02 06:10:00	11.62
2021-06-09 06:05:00	14.91
2021-06-16 06:20:00	10.79
2021-06-23 06:20:00	11.38
2021-06-30 06:20:00	11.88
2021-07-07 06:30:00	11.15
2021-07-14 06:30:00	11.02
2021-07-21 06:05:00	11.03
2021-07-28 06:10:00	12.23
2021-08-04 06:20:00	11.89
2021-08-11 06:20:00	11.8
2021-08-25 06:20:00	11.88
2021-09-01 06:55:00	12
2021-09-15 06:10:00	12.12
2021-09-29 06:20:00	13.71
2021-10-06 06:10:00	13.25
2021-10-13 06:20:00	11.64
2021-10-27 06:10:00	14.29
2021-11-03 06:20:00	13.62

## Sheet: LAN
time	mole fractions
2011-01-05 06:26:00	7.74
2011-01-12 06:18:00	7.62
2011-02-03 06:16:00	7.94
2011-02-09 06:51:00	10.33
2011-02-17 06:51:00	8.5
2011-02-23 06:33:00	8.6
2011-03-02 06:31:00	7.46
2011-03-23 06:11:00	7.55
2011-03-30 06:25:00	8.13
2011-04-06 06:19:00	7.82
2011-04-13 06:29:00	8.32
2011-04-20 06:22:00	8.01
2011-04-27 06:11:00	8.52
2011-05-04 06:54:00	7.84
2011-05-11 06:56:00	8.15
2011-05-18 06:21:00	8.02
2011-05-25 06:23:00	8.42
2011-06-08 06:15:00	8.01
2011-06-15 06:31:00	9
2011-06-22 06:14:00	7.57
2011-06-29 06:14:00	7.33
2011-07-06 06:30:00	7.43
2011-07-13 06:21:00	7.37
2011-07-27 06:58:00	7.59
2011-08-10 06:11:00	7.52
2011-08-17 06:21:00	7.55
2011-08-24 06:11:00	9.72
2011-08-31 06:22:00	7.48
2011-09-07 06:22:00	10.08
2011-09-14 06:31:00	7.65
2011-09-28 06:12:00	7.73
2011-10-05 06:26:00	8.25
2011-10-12 06:16:00	8.15
2011-11-10 06:19:00	7.98
2011-11-16 06:29:00	10.8
2011-11-30 06:23:00	8.31
2011-12-07 06:26:00	10.67
2011-12-14 06:34:00	11.75
2011-12-21 06:16:00	9.97
2011-12-28 06:26:00	8.68
2012-01-04 06:15:00	7.76
2012-01-11 06:06:00	8.98
2012-01-18 06:45:00	8.81
2012-01-25 06:55:00	9.77
2012-02-01 06:11:00	9.24
2012-02-08 06:11:00	8.29
2012-02-16 06:26:00	8.19
2012-02-22 06:21:00	8.86
2012-02-29 06:02:00	9.72
2012-03-07 06:11:00	9.08
2012-03-14 06:26:00	8.52
2012-03-21 06:31:00	9.13
2012-03-28 06:31:00	8.38
2012-04-04 06:53:00	7.82
2012-04-11 06:11:00	8.5
2012-04-18 06:11:00	8.51
2012-04-25 06:11:00	8.9
2012-05-02 06:11:00	8.59
2012-06-06 07:04:00	8.88
2012-06-13 06:31:00	10.12
2012-06-20 06:36:00	8.7
2012-06-26 06:31:00	9.46
2012-07-04 06:42:00	7.64
2012-07-11 06:39:00	7.66
2012-07-18 06:41:00	9.51
2012-07-25 06:21:00	7.84
2012-08-15 06:29:00	8.1
2012-08-22 06:26:00	8.43
2012-08-29 06:28:00	8.27
2012-09-05 06:31:00	10.19
2012-09-12 06:28:00	8.59
2012-09-19 06:51:00	8.55
2012-09-26 06:34:00	8.71
2012-10-03 06:29:00	8.07
2012-10-17 06:30:00	7.89
2012-10-24 07:06:00	8.19
2012-11-07 06:29:00	9.46
2012-11-14 06:27:00	8.69
2012-11-21 06:29:00	8.95
2012-12-12 06:21:00	11.28
2012-12-26 06:33:00	9.67
2013-01-09 06:26:00	8.75
2013-01-16 06:29:00	11.67
2013-01-23 06:31:00	10
2013-01-30 06:41:00	8.7
2013-02-13 08:16:00	8.55
2013-05-22 06:32:00	9.07
2013-06-12 06:24:00	9
2013-07-17 06:33:00	8.2
2013-10-09 06:27:00	9.14
2013-10-16 06:27:00	8.44
2013-11-06 06:27:00	9.76
2013-11-20 06:22:00	8.76
2013-11-27 06:22:00	10.26
2013-12-11 06:33:00	8.99
2013-12-18 06:14:00	8.9
2013-12-25 06:14:00	12.06
2014-01-01 06:46:00	9.15
2014-01-08 06:32:00	8.48
2014-01-15 06:32:00	9.61
2014-01-22 06:32:00	8.72
2014-01-29 06:35:00	10.55
2014-02-05 06:31:00	8.33
2014-02-19 07:06:00	8.66
2014-02-26 06:41:00	10.04
2014-03-05 07:29:00	9.73
2014-03-12 06:44:00	8.88
2014-03-26 06:31:00	9.02
2014-04-23 06:19:00	13.72
2014-05-07 06:11:00	9.34
2014-05-14 06:23:00	9.4
2014-06-04 06:23:00	9.42
2014-06-18 06:43:00	11.62
2014-07-02 06:18:00	9.64
2014-07-23 06:25:00	8.52
2014-08-06 06:26:00	9.26
2014-08-13 06:14:00	9.51
2014-08-20 06:21:00	12.35
2014-08-27 06:56:00	9.42
2014-09-17 06:56:00	12.86
2014-09-24 06:41:00	9.82
2014-10-01 07:47:00	9.38
2014-10-15 06:14:00	9.08
2014-10-22 06:17:00	9.58
2014-10-29 06:36:00	9.03
2014-11-05 06:09:00	10.43
2014-11-12 06:16:00	11.32
2014-11-19 06:13:00	10.03
2014-11-26 06:13:00	9.92
2014-12-03 07:50:00	9.7
2014-12-10 06:18:00	10.53
2014-12-24 06:34:00	9.18
2014-12-31 06:12:00	10.58
2015-01-07 06:21:00	9.54
2015-01-14 07:16:00	9.55
2015-01-21 06:16:00	11.07
2015-01-28 06:38:00	9.59
2015-02-04 06:49:00	9.79
2015-02-11 06:22:00	9.6
2015-02-25 06:23:00	8.74
2015-03-04 06:31:00	9.12
2015-03-11 06:17:00	10.4
2015-03-18 06:21:00	13.57
2015-03-25 06:18:00	9.06
2015-04-01 06:16:00	9.35
2015-04-08 06:24:00	9.37
2015-04-15 06:41:00	9.16
2015-04-22 06:56:00	9.7
2015-05-06 06:39:00	10.2
2015-05-20 06:23:00	12.39
2015-05-27 06:24:00	10.1
2015-06-03 06:18:00	10.23
2015-06-10 06:41:00	9.51
2015-06-17 06:53:00	9.27
2015-06-24 06:33:00	8.9
2015-07-01 06:15:00	9.81
2015-07-08 06:33:00	10.49
2015-07-22 06:24:00	9.17
2015-07-29 06:18:00	8.78
2015-08-05 06:21:00	9.4
2015-08-12 06:21:00	9.16
2015-08-19 06:47:00	9.94
2015-08-26 06:34:00	9.68
2015-09-16 06:41:00	9.88
2015-09-23 06:31:00	10.6
2015-09-30 06:18:00	9.51
2015-10-07 06:21:00	10.22
2015-10-28 06:31:00	10.79
2015-11-05 06:51:00	10.01
2015-11-11 06:34:00	12.42
2015-11-18 06:30:00	11.81
2015-11-25 06:25:00	9.13
2015-12-02 06:26:00	10.8
2015-12-09 06:56:00	9.76
2015-12-17 06:21:00	8.98
2015-12-23 06:19:00	16.45
2016-01-06 06:39:00	10.85
2016-01-13 06:25:00	9.69
2016-01-20 06:23:00	11.77
2016-01-27 06:18:00	9.7
2016-02-03 06:26:00	10.09
2016-02-10 06:21:00	8.99
2016-02-17 07:03:00	9.62
2016-02-24 07:38:00	10.38
2016-03-02 06:31:00	10.04
2016-03-09 06:31:00	9.4
2016-03-16 06:21:00	10.4
2016-03-23 06:23:00	10.68
2016-03-30 06:27:00	9.59
2016-04-06 06:27:00	11.85
2016-04-13 06:41:00	10.21
2016-04-20 06:48:00	9.67
2016-04-27 06:51:00	11.06
2016-05-04 06:54:00	9.4
2016-05-11 06:31:00	9.71
2016-05-18 06:29:00	10.09
2016-05-25 06:41:00	10.59
2016-06-01 06:44:00	11.53
2016-06-08 07:31:00	11.67
2016-06-22 06:30:00	9.15
2016-06-29 06:34:00	9.21
2016-07-13 06:26:00	9.56
2016-07-20 06:24:00	9.03
2016-07-27 06:31:00	9.34
2016-08-03 06:39:00	9.26
2016-08-10 06:35:00	10.03
2016-08-17 06:56:00	14.89
2016-08-24 06:32:00	11.13
2016-08-31 06:51:00	9.67
2016-09-07 06:26:00	11.06
2016-09-14 06:21:00	11.01
2016-09-21 06:28:00	9.99
2016-09-28 06:51:00	11.03
2016-10-05 07:11:00	10.38
2016-10-12 06:46:00	11.3
2016-10-19 06:46:00	11.32
2016-10-26 06:31:00	12.08
2016-11-02 06:54:00	12.52
2016-11-09 06:51:00	9.84
2016-11-16 06:41:00	10.84
2016-11-30 06:46:00	11.2
2016-12-07 06:43:00	10.78
2016-12-14 06:47:00	9.53
2016-12-21 06:48:00	11.69
2016-12-28 08:47:00	9.64
2017-01-11 06:34:00	19.38
2017-01-18 06:46:00	15.27
2017-01-25 06:41:00	9.79
2017-02-01 07:35:00	9.99
2017-02-08 06:45:00	10.03
2017-02-15 06:41:00	10.18
2017-02-22 06:49:00	10.23
2017-03-01 06:37:00	10.33
2017-03-08 06:39:00	10.96
2017-03-15 06:41:00	10.67
2017-03-22 06:41:00	10.67
2017-03-29 06:36:00	12.32
2017-04-05 06:45:00	9.99
2017-04-12 06:46:00	11.38
2017-04-19 06:40:00	10.03
2017-04-26 06:36:00	10
2017-05-03 06:44:00	11.82
2017-05-17 06:44:00	10.62
2017-05-24 06:51:00	10.11
2017-05-31 06:46:00	10.55
2017-06-07 06:41:00	10.48
2017-06-14 06:41:00	12.19
2017-06-21 07:01:00	10.78
2017-06-28 06:51:00	9.95
2017-07-05 06:51:00	9.62
2017-07-12 06:44:00	9.47
2017-07-19 06:41:00	9.88
2017-07-26 06:41:00	11.06
2017-08-02 06:43:00	9.99
2017-08-09 06:53:00	9.51
2017-08-16 06:46:00	9.32
2017-08-23 06:41:00	9.38
2017-09-06 06:37:00	12.54
2017-09-13 06:44:00	12.24
2017-09-20 06:47:00	11.07
2017-09-27 06:41:00	11.27
2017-10-04 06:36:00	9.83
2017-10-11 06:45:00	11.14
2017-10-18 06:50:00	10.55
2017-10-25 06:51:00	12.75
2017-11-01 06:45:00	15.77
2017-11-08 06:51:00	11.94
2017-11-22 06:54:00	11.02
2017-11-29 06:46:00	13.06
2017-12-06 06:36:00	11.55
2017-12-13 06:51:00	10.48
2018-01-03 06:51:00	11.92
2018-01-10 06:51:00	9.75
2018-01-17 06:54:00	14.55
2018-01-24 06:46:00	10.36
2018-01-31 06:46:00	12.98
2018-02-07 06:41:00	11.52
2018-02-14 06:37:00	10.42
2018-02-21 06:41:00	10.08
2018-02-28 06:27:00	10.5
2018-03-07 06:39:00	11.96
2018-03-14 06:37:00	10.58
2018-03-21 06:34:00	10.34
2018-03-28 07:16:00	10.66
2018-04-04 06:38:00	10.89
2018-04-11 06:42:00	11.12
2018-04-18 06:31:00	10.93
2018-04-25 06:48:00	10.97
2018-05-02 06:33:00	11.36
2018-05-09 06:38:00	12.09
2018-05-16 06:49:00	10.47
2018-05-23 06:39:00	11.06
2018-05-30 09:23:00	14.56
2018-06-06 06:34:00	12.32
2018-06-13 06:32:00	10.49
2018-06-20 06:31:00	11.38
2018-06-27 06:32:00	9.64
2018-07-04 06:42:00	9.66
2018-07-11 06:37:00	10.9
2018-07-18 06:33:00	9.81
2018-07-25 06:39:00	10.41
2018-08-01 06:39:00	10.99
2018-08-08 06:34:00	12.12
2018-08-15 06:20:00	9.98
2018-08-22 06:33:00	10.8
2018-08-29 06:37:00	9.89
2018-09-05 06:21:00	11.23
2018-09-12 06:40:00	10.47
2018-09-19 06:22:00	9.87
2018-09-26 06:44:00	10.63
2018-10-03 06:19:00	11.36
2018-10-10 06:58:00	13.93
2018-10-17 06:38:00	11.08
2018-10-24 06:39:00	15.22
2018-10-31 06:43:00	12.06
2018-11-07 06:40:00	11.78
2018-11-14 06:35:00	17.53
2018-11-21 06:31:00	13.5
2018-11-28 06:22:00	16.08
2018-12-05 06:34:00	15.14
2018-12-12 06:32:00	13.98
2018-12-19 06:31:00	10.53
2018-12-26 06:44:00	11.94
2019-01-02 06:33:00	11.67
2019-01-03 06:30:00	16.39
2019-01-04 06:30:00	12.03
2019-01-05 06:30:00	13.12
2019-01-06 06:30:00	12.81
2019-01-07 06:30:00	15.62
2019-01-08 06:30:00	11.68
2019-01-09 06:35:00	11.04
2019-01-10 06:30:00	14.51
2019-01-11 06:30:00	17.26
2019-01-12 06:30:00	13.24
2019-01-13 06:30:00	12.75
2019-01-14 06:30:00	20.11
2019-01-15 06:30:00	13.65
2019-01-16 06:00:00	11
2019-01-17 06:30:00	11.62
2019-01-18 06:30:00	12.14
2019-01-19 06:30:00	12.15
2019-01-20 06:30:00	13.46
2019-01-21 06:30:00	11.1
2019-01-23 06:05:00	11.76
2019-01-24 06:30:00	13.75
2019-01-25 06:30:00	14.97
2019-01-26 06:30:00	9.75
2019-01-27 06:30:00	11.53
2019-01-28 06:30:00	13.11
2019-01-30 06:35:00	24.07
2019-01-31 06:30:00	10.71
2019-02-01 06:30:00	11.11
2019-02-02 06:30:00	11.31
2019-02-03 06:30:00	11.91
2019-02-04 06:30:00	10.81
2019-02-05 06:30:00	11.69
2019-02-07 06:30:00	11.38
2019-02-08 06:30:00	10.6
2019-02-09 06:30:00	10.19
2019-02-10 06:30:00	10.43
2019-02-11 06:30:00	10.91
2019-02-12 07:30:00	11.67
2019-02-13 06:36:00	11.93
2019-02-15 06:30:00	14.67
2019-02-17 06:30:00	9.96
2019-02-18 06:30:00	10.49
2019-02-19 06:30:00	9.91
2019-02-20 06:11:00	20.09
2019-02-20 06:30:00	12.33
2019-02-21 06:30:00	12.78
2019-02-22 06:30:00	10.74
2019-02-24 06:30:00	11.28
2019-02-25 06:30:00	13.16
2019-02-26 06:30:00	21.42
2019-02-27 06:30:00	10.86
2019-02-27 06:38:00	13.15
2019-03-01 06:30:00	10.74
2019-03-02 06:30:00	10.7
2019-03-03 06:30:00	13.11
2019-03-04 06:30:00	11.48
2019-03-05 06:30:00	13.24
2019-03-06 06:38:00	11.15
2019-03-07 06:30:00	12.77
2019-03-08 06:30:00	11.11
2019-03-09 06:30:00	14.06
2019-03-10 06:30:00	11.85
2019-03-11 06:30:00	10.76
2019-03-12 06:30:00	10.49
2019-03-13 06:32:00	13.91
2019-03-14 06:30:00	10.52
2019-03-15 06:30:00	10.54
2019-03-16 06:30:00	10.67
2019-03-17 06:30:00	10.88
2019-03-18 06:30:00	17.98
2019-03-19 06:30:00	11.17
2019-03-20 06:31:00	11.68
2019-03-21 06:30:00	11.4
2019-03-22 06:30:00	10.76
2019-03-23 06:30:00	13.32
2019-03-24 06:30:00	11.6
2019-03-25 06:30:00	10.66
2019-03-26 06:30:00	11.06
2019-03-27 06:53:00	11.21
2019-03-28 06:30:00	14.29
2019-03-29 06:30:00	11.58
2019-03-30 06:30:00	12.61
2019-03-31 06:30:00	11
2019-04-01 06:30:00	10.32
2019-04-02 06:30:00	12.76
2019-04-03 06:20:00	10.93
2019-04-03 06:30:00	13.57
2019-04-05 06:30:00	11.3
2019-04-06 06:30:00	11.24
2019-04-07 06:30:00	10.59
2019-04-08 06:30:00	10.92
2019-04-09 06:30:00	11.14
2019-04-10 06:39:00	10.67
2019-04-11 06:30:00	14.88
2019-04-13 06:30:00	14.37
2019-04-15 06:30:00	12.32
2019-04-16 06:30:00	12.21
2019-04-17 06:50:00	11.2
2019-04-18 06:30:00	11.01
2019-04-19 06:30:00	19.95
2019-04-20 06:30:00	24.56
2019-04-21 06:30:00	12.35
2019-04-22 06:30:00	15.8
2019-04-23 06:30:00	12.48
2019-04-25 06:30:00	19.77
2019-04-26 06:30:00	12.63
2019-04-27 06:30:00	10.75
2019-04-28 06:30:00	19.65
2019-04-29 06:30:00	17.19
2019-05-01 06:57:00	12.43
2019-05-02 06:30:00	12.41
2019-05-04 06:30:00	10.28
2019-05-05 06:30:00	11.99
2019-05-06 06:30:00	12.92
2019-05-07 06:30:00	14.23
2019-05-08 06:37:00	10.55
2019-05-09 06:30:00	12.68
2019-05-10 06:30:00	11.16
2019-05-11 06:30:00	11.46
2019-05-12 06:30:00	11.8
2019-05-13 06:30:00	13.07
2019-05-14 06:30:00	10.67
2019-05-15 06:25:00	10.93
2019-05-16 06:30:00	12.24
2019-05-17 06:30:00	13.39
2019-05-18 06:30:00	12.98
2019-05-19 06:30:00	15.33
2019-05-21 06:30:00	11.08
2019-05-22 06:46:00	10.29
2019-05-23 06:30:00	10.88
2019-05-24 06:30:00	11.49
2019-05-25 06:30:00	10.82
2019-05-26 06:30:00	11.02
2019-05-27 06:30:00	10.82
2019-05-28 06:30:00	10.93
2019-05-29 06:30:00	10.14
2019-05-30 06:30:00	10.39
2019-05-31 06:30:00	11.11
2019-06-01 06:30:00	14.42
2019-06-02 06:30:00	13.07
2019-06-03 06:30:00	20.09
2019-06-04 06:30:00	11.63
2019-06-05 06:15:00	11.18
2019-06-06 06:30:00	11.37
2019-06-07 06:30:00	11.05
2019-06-08 06:30:00	11.4
2019-06-09 06:30:00	12.11
2019-06-10 06:30:00	12.29
2019-06-12 06:52:00	15.69
2019-06-13 06:30:00	11.84
2019-06-14 06:30:00	10.78
2019-06-15 06:30:00	13.34
2019-06-16 06:30:00	11.47
2019-06-17 06:30:00	11.15
2019-06-18 06:30:00	12.43
2019-06-19 06:37:00	12.05
2019-06-20 06:30:00	12.71
2019-06-21 06:30:00	12
2019-06-23 06:30:00	12.31
2019-06-24 06:30:00	11
2019-06-25 06:30:00	10.86
2019-06-26 06:33:00	11.94
2019-06-27 06:30:00	12.71
2019-06-28 06:30:00	11.8
2019-06-29 06:30:00	10.72
2019-06-30 06:30:00	14.05
2019-07-01 06:30:00	12.21
2019-07-02 06:30:00	11.09
2019-07-03 08:17:00	14.2
2019-07-04 06:30:00	12.53
2019-07-05 06:30:00	18.82
2019-07-06 06:30:00	10.65
2019-07-07 06:30:00	10.78
2019-07-08 06:30:00	11.05
2019-07-09 06:30:00	13.52
2019-07-10 06:35:00	11.03
2019-07-11 06:30:00	12.02
2019-07-12 06:30:00	14.51
2019-07-16 06:30:00	10.58
2019-07-17 06:17:00	10.44
2019-07-18 06:30:00	10.25
2019-07-19 06:30:00	10.55
2019-07-20 06:30:00	11.32
2019-07-22 06:30:00	11.53
2019-07-23 06:30:00	10.67
2019-07-24 06:47:00	10.5
2019-07-25 06:30:00	10.16
2019-07-26 06:30:00	10.16
2019-07-27 06:30:00	10.19
2019-07-28 06:30:00	10.3
2019-07-29 06:30:00	10.43
2019-07-30 06:30:00	10.66
2019-07-31 06:35:00	11.65
2019-08-01 06:30:00	10.24
2019-08-03 06:30:00	10.34
2019-08-04 06:30:00	10.45
2019-08-05 06:30:00	10.24
2019-08-06 06:30:00	12.16
2019-08-07 06:35:00	10.23
2019-08-08 06:30:00	10.15
2019-08-09 06:30:00	11.79
2019-08-11 06:30:00	10.24
2019-08-12 06:30:00	10.72
2019-08-13 06:30:00	11.29
2019-08-14 06:36:00	11.09
2019-08-15 06:30:00	11.15
2019-08-16 06:30:00	10.94
2019-08-18 06:30:00	14.54
2019-08-19 06:30:00	13.73
2019-08-20 06:30:00	13.19
2019-08-21 06:58:00	11.87
2019-08-22 06:30:00	12.42
2019-08-23 06:30:00	14.58
2019-08-24 06:30:00	12.91
2019-08-25 06:30:00	10.29
2019-08-26 06:30:00	10.48
2019-08-27 06:30:00	10.26
2019-08-28 06:33:00	11.94
2019-08-29 06:30:00	10.93
2019-08-30 06:30:00	11.88
2019-08-31 06:30:00	16.35
2019-09-01 06:30:00	11.54
2019-09-02 06:30:00	12.09
2019-09-03 06:30:00	13.09
2019-09-04 06:49:00	15.27
2019-09-05 06:30:00	14.96
2019-09-06 06:30:00	11.24
2019-09-07 06:30:00	11.08
2019-09-09 06:30:00	14.72
2019-09-10 06:30:00	12.63
2019-09-11 06:30:00	12
2019-09-12 06:30:00	11.89
2019-09-13 06:30:00	13.9
2019-09-14 06:30:00	12.32
2019-09-15 06:30:00	11.14
2019-09-16 06:30:00	18.47
2019-09-17 06:30:00	11.92
2019-09-18 07:30:00	11.61
2019-09-19 06:30:00	13.44
2019-09-20 06:30:00	10.53
2019-09-21 06:30:00	11.21
2019-09-22 06:30:00	10.85
2019-09-23 06:30:00	10.9
2019-09-24 06:30:00	11.73
2019-09-25 06:43:00	12.1
2019-09-26 06:30:00	13.94
2019-09-27 06:30:00	11.2
2019-09-28 06:30:00	13.18
2019-09-29 06:30:00	13.34
2019-09-30 06:30:00	13.1
2019-10-01 06:30:00	10.61
2019-10-02 06:41:00	10.23
2019-10-03 06:30:00	10.5
2019-10-04 06:30:00	11.14
2019-10-05 06:30:00	13.01
2019-10-06 06:30:00	13.38
2019-10-07 06:30:00	34.61
2019-10-08 06:30:00	10.7
2019-10-09 06:22:00	16.68
2019-10-10 06:30:00	15.23
2019-10-11 06:30:00	10.3
2019-10-12 06:30:00	17.01
2019-10-13 06:30:00	13.18
2019-10-14 06:30:00	15.72
2019-10-15 06:30:00	13.13
2019-10-16 06:18:00	11.23
2019-10-19 06:30:00	12.32
2019-10-20 06:30:00	12.28
2019-10-21 06:30:00	12.52
2019-10-22 06:30:00	12.79
2019-10-24 06:30:00	12.07
2019-10-25 06:30:00	13.31
2019-10-26 06:30:00	12.39
2019-10-27 06:30:00	15.27
2019-10-28 06:30:00	16.41
2019-10-30 06:30:00	11.32
2019-11-01 06:30:00	14.68
2019-11-02 06:30:00	11.51
2019-11-04 06:30:00	12.89
2019-11-06 06:15:00	17.91
2019-11-08 06:30:00	12.67
2019-11-09 06:30:00	12.11
2019-11-10 06:30:00	11.68
2019-11-11 06:30:00	12.36
2019-11-13 06:10:00	16.02
2019-11-14 06:30:00	10.58
2019-11-15 06:30:00	10.91
2019-11-16 06:30:00	11.51
2019-11-19 06:30:00	14.67
2019-11-20 06:31:00	13.31
2019-11-21 06:30:00	11.23
2019-11-23 06:30:00	10.93
2019-11-24 06:30:00	11.26
2019-11-26 06:30:00	11.86
2019-11-27 06:29:00	13.84
2019-11-28 06:30:00	12.23
2019-11-29 06:30:00	12.2
2019-11-30 06:30:00	13.59
2019-12-01 06:30:00	12.91
2019-12-02 06:30:00	13.45
2019-12-03 06:30:00	11.7
2019-12-04 06:48:00	11.52
2019-12-05 06:30:00	11.43
2019-12-06 06:30:00	11.04
2019-12-07 06:30:00	13.1
2019-12-08 06:30:00	12.62
2019-12-09 06:30:00	11.33
2019-12-10 06:30:00	10.94
2019-12-11 06:30:00	13.75
2019-12-12 06:30:00	15.34
2019-12-13 06:30:00	13.77
2019-12-14 06:30:00	21.46
2019-12-15 06:30:00	16.32
2019-12-16 06:30:00	11.96
2019-12-17 06:30:00	15.63
2019-12-18 06:35:00	11.91
2019-12-19 06:30:00	11.14
2019-12-20 06:30:00	14.71
2019-12-21 06:30:00	16.94
2019-12-22 06:30:00	15.87
2019-12-23 06:30:00	19.56
2019-12-24 06:30:00	16.7
2019-12-25 06:30:00	13.68
2019-12-26 06:30:00	13.38
2019-12-27 06:30:00	13.65
2019-12-29 06:30:00	16.5
2019-12-30 06:30:00	12.34
2019-12-31 06:30:00	10.97
2020-01-01 06:40:00	12.55
2020-01-02 06:00:00	16.66
2020-01-03 06:00:00	15.34
2020-01-04 06:00:00	16.09
2020-01-05 06:00:00	14.96
2020-01-08 06:27:00	12.26
2020-01-10 06:00:00	14.99
2020-01-11 06:00:00	11.86
2020-01-12 06:00:00	11.13
2020-01-13 06:00:00	17.47
2020-01-14 06:00:00	14.55
2020-01-16 06:00:00	11.92
2020-01-17 06:00:00	13.04
2020-01-18 06:00:00	11.36
2020-01-19 06:00:00	11.39
2020-01-20 06:00:00	12.03
2020-01-22 06:20:00	13.38
2020-01-23 06:00:00	13.43
2020-01-24 06:00:00	12.43
2020-01-25 06:00:00	11.39
2020-01-26 06:00:00	11.14
2020-01-27 06:00:00	10.86
2020-01-28 06:00:00	10.75
2020-01-29 06:52:00	10.69
2020-01-30 06:00:00	10.94
2020-02-01 06:00:00	10.88
2020-02-02 06:00:00	11.1
2020-02-03 06:00:00	14.89
2020-02-04 06:00:00	10.8
2020-02-05 06:30:00	11.43
2020-02-14 06:00:00	11.12
2020-02-16 06:00:00	10.61
2020-02-17 06:00:00	10.57
2020-02-18 06:00:00	10.52
2020-02-19 06:15:00	11.03
2020-02-20 06:00:00	10.86
2020-02-21 06:00:00	10.96
2020-02-22 06:00:00	10.84
2020-02-23 06:00:00	11.62
2020-02-24 06:00:00	11.22
2020-02-25 06:00:00	11.1
2020-02-26 06:42:00	12.05
2020-02-27 06:00:00	14.71
2020-02-28 06:00:00	12.11
2020-02-29 06:00:00	14.37
2020-03-01 06:00:00	13.05
2020-03-02 06:00:00	12.51
2020-03-03 06:00:00	11.68
2020-03-04 06:28:00	12.29
2020-03-05 06:00:00	12.35
2020-03-06 06:00:00	12.58
2020-03-07 06:00:00	11.38
2020-03-08 06:00:00	12.1
2020-03-09 06:00:00	12.74
2020-03-11 06:12:00	11.17
2020-03-12 06:00:00	11.35
2020-03-13 06:00:00	12.74
2020-03-14 06:00:00	15.11
2020-03-17 06:00:00	11.33
2020-03-18 06:33:00	11.03
2020-03-19 06:00:00	12
2020-03-20 06:00:00	11.96
2020-03-21 06:00:00	14.9
2020-03-22 06:00:00	11.29
2020-03-23 06:00:00	11.36
2020-03-24 06:00:00	11.93
2020-03-25 06:25:00	12.83
2020-03-26 06:00:00	12.22
2020-03-27 06:00:00	13.22
2020-03-28 06:00:00	11.11
2020-03-29 06:00:00	11.56
2020-03-30 06:00:00	12.99
2020-03-31 06:00:00	12.06
2020-04-01 06:26:00	13.24
2020-04-02 06:00:00	19.73
2020-04-03 06:00:00	11.64
2020-04-04 06:00:00	13.22
2020-04-05 06:00:00	12
2020-04-06 06:00:00	12.79
2020-04-07 06:00:00	11.25
2020-04-08 06:35:00	11.34
2020-04-10 06:00:00	21.75
2020-04-11 06:00:00	13.75
2020-04-12 06:00:00	10.75
2020-04-13 06:00:00	10.93
2020-04-14 06:00:00	16.59
2020-04-15 06:50:00	11
2020-04-16 06:00:00	11.1
2020-04-17 06:00:00	16.79
2020-04-18 06:00:00	12.64
2020-04-19 06:00:00	12.51
2020-04-20 06:00:00	12.2
2020-04-21 06:00:00	12.37
2020-04-23 06:00:00	14.26
2020-04-24 06:00:00	12.84
2020-04-25 06:00:00	26.27
2020-04-26 06:00:00	86.2
2020-04-27 06:00:00	18.08
2020-04-28 06:00:00	17.42
2020-04-29 06:26:00	12.51
2020-04-30 06:00:00	11.72
2020-05-01 06:00:00	11.96
2020-05-02 06:00:00	11.51
2020-05-03 06:00:00	11.16
2020-05-04 06:00:00	11.45
2020-05-05 06:00:00	13.77
2020-05-06 06:18:00	13.74
2020-05-07 06:00:00	14.92
2020-05-08 06:00:00	12.34
2020-05-09 06:00:00	15.06
2020-05-10 06:00:00	13.08
2020-05-11 06:00:00	12.86
2020-05-12 06:00:00	10.84
2020-05-13 06:20:00	11.65
2020-05-14 06:00:00	11.58
2020-05-15 06:00:00	11.62
2020-05-16 06:00:00	11.65
2020-05-17 06:00:00	10.69
2020-05-18 06:00:00	12.24
2020-05-19 06:00:00	11.05
2020-05-20 06:39:00	12.55
2020-05-21 06:00:00	13.54
2020-05-22 06:00:00	11.67
2020-05-23 06:00:00	11.62
2020-05-24 06:00:00	16.04
2020-05-25 06:00:00	14.68
2020-05-26 06:00:00	15.71
2020-05-27 06:00:00	12.93
2020-05-28 06:00:00	12.39
2020-05-29 06:00:00	13.89
2020-05-31 06:00:00	11.73
2020-06-03 06:00:00	10.7
2020-06-04 06:00:00	11.9
2020-06-06 06:00:00	12.76
2020-06-07 06:00:00	11.17
2020-06-08 06:00:00	20.17
2020-06-09 06:00:00	11.82
2020-06-10 06:00:00	12.39
2020-06-11 06:00:00	11.97
2020-06-12 06:00:00	10.62
2020-06-13 06:00:00	10.82
2020-06-14 06:00:00	12.14
2020-06-15 06:00:00	12.64
2020-06-16 06:00:00	14.93
2020-06-17 06:00:00	10.45
2020-06-18 06:00:00	10.76
2020-06-19 06:00:00	14.06
2020-06-20 06:00:00	29
2020-06-21 06:00:00	15.47
2020-06-22 06:00:00	14.67
2020-06-23 06:00:00	13.73
2020-06-24 06:00:00	12.81
2020-06-25 06:00:00	12.98
2020-06-26 06:00:00	10.73
2020-06-27 06:00:00	10.79
2020-06-28 06:00:00	10.86
2020-06-29 06:00:00	10.66
2020-06-30 06:00:00	11.87
2020-07-01 06:00:00	15.44
2020-07-02 06:00:00	15.25
2020-07-03 06:00:00	10.73
2020-07-04 06:00:00	14.03
2020-07-05 06:00:00	11.53
2020-07-06 06:00:00	10.44
2020-07-07 06:00:00	10.8
2020-07-08 06:00:00	10.52
2020-07-09 06:00:00	11.42
2020-07-10 06:00:00	30.86
2020-07-11 06:00:00	13.56
2020-07-12 06:00:00	10.94
2020-07-13 06:00:00	12.81
2020-07-14 06:00:00	12.65
2020-07-16 06:00:00	15.76
2020-07-17 06:00:00	15.21
2020-07-18 06:00:00	14.3
2020-07-19 06:00:00	10.82
2020-07-20 06:00:00	13.54
2020-07-21 06:00:00	11.12
2020-07-22 06:00:00	11.56
2020-07-23 06:00:00	10.85
2020-07-24 06:00:00	11.06
2020-07-25 06:00:00	11.1
2020-07-26 06:00:00	12.15
2020-07-27 06:00:00	10.77
2020-07-28 06:00:00	12.12
2020-07-29 06:00:00	11.46
2020-07-30 06:00:00	10.54
2020-07-31 06:00:00	10.68
2020-08-01 06:00:00	10.46
2020-08-02 06:00:00	14.28
2020-08-03 06:00:00	10.72
2020-08-05 06:00:00	10.91
2020-08-06 06:00:00	10.42
2020-08-07 06:00:00	10.83
2020-08-08 06:00:00	11.42
2020-08-09 06:00:00	11.31
2020-08-10 06:00:00	11.74
2020-08-11 06:00:00	11.43
2020-08-12 06:00:00	10.81
2020-08-13 06:00:00	10.55
2020-08-14 06:00:00	10.59
2020-08-15 06:00:00	11.18
2020-08-16 06:00:00	10.92
2020-08-17 06:00:00	10.94
2020-08-18 06:00:00	10.9
2020-08-19 06:00:00	10.84
2020-08-20 06:00:00	11.12
2020-08-21 06:00:00	16.69
2020-08-22 06:00:00	11.61
2020-08-23 06:00:00	12.19
2020-08-24 06:00:00	11.28
2020-08-26 06:00:00	11.85
2020-08-27 06:00:00	12.36
2020-08-29 06:00:00	13.38
2020-08-30 06:00:00	13.14
2020-08-31 06:00:00	11.05
2020-09-01 06:00:00	11.48
2020-09-02 06:00:00	12.72
2020-09-03 06:00:00	11.37
2020-09-04 06:00:00	12.56
2020-09-05 06:00:00	15.73
2020-09-06 06:00:00	11.44
2020-09-07 06:00:00	12.72
2020-09-08 06:00:00	11.77
2020-09-09 06:00:00	12.46
2020-09-10 06:00:00	16.08
2020-09-11 06:00:00	13.78
2020-09-12 06:00:00	12.16
2020-09-13 06:00:00	12.29
2020-09-14 06:00:00	14.08
2020-09-15 06:00:00	14.5
2020-09-16 06:00:00	15.02
2020-09-17 06:00:00	13.16
2020-09-18 06:00:00	11.26
2020-09-19 06:00:00	13.03
2020-09-20 06:00:00	13.7
2020-09-21 06:00:00	58.21
2020-09-22 06:00:00	13.14
2020-09-23 06:00:00	14.89
2020-09-24 06:00:00	12.07
2020-09-25 06:00:00	11.39
2020-09-26 06:00:00	12.97
2020-09-27 06:00:00	13.46
2020-09-28 06:00:00	13.01
2020-09-29 06:00:00	12.19
2020-09-30 06:00:00	13.3
2020-10-01 06:00:00	12.51
2020-10-02 06:00:00	12.98
2020-10-04 06:00:00	11.79
2020-10-06 06:00:00	10.82
2020-10-07 06:00:00	11.5
2020-10-09 06:00:00	12
2020-10-10 06:00:00	12.72
2020-10-11 06:00:00	15.34
2020-10-12 06:00:00	14.77
2020-10-13 06:00:00	11.81
2020-10-14 06:00:00	12.44
2020-10-17 06:00:00	11.31
2020-10-18 06:00:00	13.55
2020-10-19 06:00:00	13.21
2020-10-21 06:00:00	13.52
2020-10-22 06:00:00	14.09
2020-10-23 06:00:00	11.51
2020-10-24 06:00:00	11.32
2020-10-25 06:00:00	11.74
2020-10-26 06:00:00	14.22
2020-10-27 06:00:00	12.73
2020-10-29 06:00:00	14.53
2020-10-30 06:00:00	13.58
2020-10-31 06:00:00	12.18
2020-11-01 06:00:00	13.39
2020-11-02 06:00:00	14.98
2020-11-03 06:00:00	11.07
2020-11-04 06:00:00	11.62
2020-11-05 06:00:00	11.77
2020-11-06 06:00:00	12.46
2020-11-07 06:00:00	14.33
2020-11-08 06:00:00	16.45
2020-11-09 06:00:00	13.43
2020-11-10 06:00:00	13.76
2020-11-11 06:00:00	11.6
2020-11-12 06:00:00	11.41
2020-11-13 06:00:00	12.99
2020-11-14 06:00:00	12.83
2020-11-15 06:00:00	12.9
2020-11-16 06:00:00	12.02
2020-11-17 06:00:00	12.75
2020-11-18 06:00:00	13.51
2020-11-19 06:00:00	10.95
2020-11-20 06:00:00	17.32
2020-11-21 06:00:00	14.58
2020-11-22 06:00:00	13.86
2020-11-23 06:00:00	12.23
2020-11-24 06:00:00	12.4
2020-11-25 06:00:00	15.04
2020-11-26 06:00:00	15.09
2020-11-27 06:00:00	18.44
2020-11-28 06:00:00	14.92
2020-11-29 06:00:00	12.74
2020-11-30 06:00:00	13.98
2020-12-01 06:00:00	14.31
2020-12-02 06:00:00	18.63
2020-12-03 06:00:00	13.5
2020-12-04 06:00:00	12.23
2020-12-05 06:00:00	13.25
2020-12-06 06:00:00	16.34
2020-12-07 06:00:00	18.04
2020-12-08 06:00:00	14.72
2020-12-09 06:00:00	14.22
2020-12-10 06:00:00	18.09
2020-12-11 06:00:00	18.11
2020-12-12 06:00:00	15.07
2020-12-13 06:00:00	14.52
2020-12-14 06:00:00	11.46
2020-12-15 06:00:00	11.84
2020-12-16 06:00:00	12.38
2020-12-17 06:00:00	15.34
2020-12-18 06:00:00	15.82
2020-12-19 06:00:00	12.93
2020-12-20 06:00:00	13.85
2020-12-21 06:00:00	12.89
2020-12-22 06:00:00	14.5
2020-12-24 06:00:00	14.08
2020-12-25 06:00:00	19.86
2020-12-26 06:00:00	14.2
2020-12-27 06:00:00	14.55
2020-12-28 06:00:00	14.2
2020-12-29 06:00:00	14.55
2020-12-30 06:00:00	12.42
2020-12-31 06:00:00	11.22
2021-01-01 06:29:00	24.877
2021-01-02 06:00:00	12.787
2021-01-03 06:00:00	11.69
2021-01-04 06:00:00	11.096
2021-01-06 06:19:00	11.504
2021-01-07 06:00:00	11.312
2021-01-08 06:00:00	11.5
2021-01-09 06:00:00	15.806
2021-01-10 06:00:00	11.5
2021-01-11 06:00:00	11.402
2021-01-12 06:00:00	11.455
2021-01-13 06:30:00	11.402
2021-01-14 06:00:00	11.024
2021-01-15 06:00:00	12.421
2021-01-16 06:00:00	14.459
2021-01-17 06:00:00	17.544
2021-01-18 06:00:00	11.995
2021-01-19 06:00:00	24.534
2021-01-20 06:20:00	16.2
2021-01-21 06:00:00	13.951
2021-01-22 06:00:00	13.841
2021-01-23 06:00:00	13.958
2021-01-24 06:00:00	13.762
2021-01-25 06:00:00	16.828
2021-01-26 06:00:00	15.335
2021-01-27 06:10:00	15.088
2021-01-28 06:00:00	14.989
2021-01-29 06:00:00	14.9
2021-01-30 06:00:00	12.827
2021-01-31 06:00:00	13.688
2021-02-01 06:00:00	12.81
2021-02-02 06:00:00	11.95
2021-02-03 06:15:00	11.263
2021-02-04 06:00:00	11.341
2021-02-05 06:00:00	11.228
2021-02-06 06:00:00	13.175
2021-02-07 06:00:00	12.537
2021-02-09 06:00:00	11.091
2021-02-10 06:22:00	11.462
2021-02-12 06:00:00	11.212
2021-02-13 06:00:00	12.182
2021-02-14 06:00:00	12.471
2021-02-15 06:00:00	12.936
2021-02-16 06:00:00	15.347
2021-02-17 06:31:00	15.138
2021-02-18 06:00:00	13.514
2021-02-19 06:00:00	11.529
2021-02-20 06:00:00	12.41
2021-02-21 06:00:00	29.883
2021-02-22 06:00:00	14.757
2021-02-23 06:00:00	12.373
2021-02-24 06:28:00	13.782
2021-02-25 06:00:00	14.726
2021-02-26 06:00:00	16.162
2021-02-27 06:00:00	17.038
2021-02-28 06:00:00	15.381
2021-03-01 06:00:00	15.086
2021-03-02 06:00:00	12.805
2021-03-03 06:20:00	17.803
2021-03-04 06:00:00	14.705
2021-03-05 06:00:00	17.338
2021-03-06 06:00:00	12.813
2021-03-07 06:00:00	12.289
2021-03-08 06:00:00	11.061
2021-03-09 06:00:00	11.307
2021-03-10 06:30:00	11.536
2021-03-11 06:00:00	15.266
2021-03-12 06:00:00	13.923
2021-03-13 06:00:00	13.093
2021-03-14 06:00:00	13.949
2021-03-15 06:00:00	15.279
2021-03-16 06:00:00	17.751
2021-03-17 06:25:00	14.994
2021-03-18 06:00:00	13.778
2021-03-19 06:00:00	13.16
2021-03-20 06:00:00	11.65
2021-03-21 06:00:00	12.19
2021-03-22 06:00:00	17.301
2021-03-23 06:00:00	13.248
2021-03-24 06:35:00	12.66
2021-03-25 06:00:00	13.28
2021-03-26 06:00:00	12.513
2021-03-27 06:00:00	12.726
2021-03-28 06:00:00	13.212
2021-03-29 06:00:00	17.115
2021-03-30 06:00:00	13.441
2021-03-31 06:36:00	12.736
2021-04-01 06:00:00	15.479
2021-04-02 06:00:00	17.038
2021-04-03 06:00:00	14.813
2021-04-04 06:00:00	15.654
2021-04-05 06:00:00	18.228
2021-04-06 06:00:00	21.44
2021-04-07 06:07:00	11.837
2021-04-08 06:00:00	11.629
2021-04-09 06:00:00	11.175
2021-04-10 06:00:00	16.594
2021-04-11 06:00:00	12.589
2021-04-12 06:00:00	13.42
2021-04-13 06:00:00	11.459
2021-04-14 06:08:00	12.62
2021-04-15 06:00:00	11.769
2021-04-16 06:00:00	11.13
2021-04-17 06:00:00	10.86
2021-04-18 06:00:00	11.295
2021-04-19 06:00:00	12.661
2021-04-20 06:00:00	11.443
2021-04-21 06:30:00	11.332
2021-04-22 06:00:00	10.814
2021-04-23 06:00:00	14.283
2021-04-26 06:00:00	17.468
2021-04-27 06:00:00	17.711
2021-04-28 06:30:00	15.131
2021-04-29 06:00:00	16.063
2021-04-30 06:00:00	14.02
2021-05-01 06:00:00	12.899
2021-05-02 06:00:00	11.677
2021-05-03 06:00:00	11.736
2021-05-04 06:00:00	11.629
2021-05-05 06:32:00	11.4
2021-05-06 06:00:00	11.496
2021-05-07 06:00:00	16.751
2021-05-08 06:00:00	12.132
2021-05-09 06:00:00	12.31
2021-05-10 06:00:00	11.902
2021-05-11 06:00:00	17.533
2021-05-12 06:29:00	15.544
2021-05-13 06:00:00	28.418
2021-05-14 06:00:00	22.414
2021-05-15 06:00:00	14.856
2021-05-16 06:00:00	14.551
2021-05-17 06:00:00	11.694
2021-05-18 06:00:00	12.43
2021-05-19 06:20:00	13.173
2021-05-22 06:00:00	14.304
2021-05-23 06:00:00	30.766
2021-05-24 06:00:00	12.536
2021-05-25 06:00:00	11.557
2021-05-26 06:20:00	12.672
2021-05-27 06:00:00	11.335
2021-05-28 06:00:00	11.56
2021-05-29 06:00:00	11.03
2021-05-30 06:00:00	10.905
2021-05-31 06:00:00	17.158
2021-06-01 06:00:00	11.44
2021-06-02 06:00:00	13.476
2021-06-02 06:27:00	15.157
2021-06-03 06:00:00	12.037
2021-06-09 06:14:00	11.368
2021-06-16 06:20:00	11.323
2021-06-17 06:00:00	11.235
2021-06-18 06:00:00	11.374
2021-06-19 06:00:00	12.896
2021-06-20 06:00:00	12.4
2021-06-21 06:00:00	14.889
2021-06-22 06:00:00	11.572
2021-06-23 06:34:00	11.349
2021-06-24 06:00:00	11.572
2021-06-25 06:00:00	13.764
2021-06-26 06:00:00	11.679
2021-06-27 06:00:00	13.702
2021-06-28 06:00:00	13.788
2021-06-29 06:00:00	11.472
2021-06-30 06:00:00	12.412
2021-07-01 06:18:00	12.287
2021-07-02 06:00:00	11.732
2021-07-03 06:00:00	11.327
2021-07-04 06:00:00	12.886
2021-07-05 06:00:00	13.843
2021-07-06 06:00:00	13
2021-07-07 06:15:00	12.107
2021-07-08 06:00:00	16.094
2021-07-09 06:00:00	37.796
2021-07-10 06:00:00	12.467
2021-07-11 06:00:00	11.604
2021-07-12 06:00:00	11.069
2021-07-13 06:00:00	12.332
2021-07-14 06:27:00	11.338
2021-07-15 06:00:00	12.042
2021-07-16 06:00:00	11.231
2021-07-17 06:00:00	12.13
2021-07-18 06:00:00	11.89
2021-07-19 06:00:00	12.775
2021-07-20 06:00:00	11.096
2021-07-21 06:15:00	10.966
2021-07-22 06:00:00	11.846
2021-07-26 06:00:00	12.404
2021-07-27 06:00:00	16.629
2021-07-29 06:00:00	13.291
2021-07-30 06:00:00	12.443
2021-07-31 06:00:00	13.358
2021-08-01 06:00:00	11.23
2021-08-02 06:00:00	11.04
2021-08-03 06:00:00	13.272
2021-08-04 06:26:00	12.242
2021-08-05 06:00:00	13.988
2021-08-06 06:00:00	16.482
2021-08-07 06:00:00	14.553
2021-08-08 06:00:00	12.706
2021-08-09 06:00:00	11.805
2021-08-11 06:20:00	12.018
2021-08-12 06:00:00	11.234
2021-08-13 06:00:00	17.828
2021-08-14 06:00:00	14.97
2021-08-15 06:00:00	14.089
2021-08-16 06:00:00	15.078
2021-08-17 06:00:00	11.615
2021-08-18 06:22:00	15.814
2021-08-20 06:00:00	13.399
2021-08-21 06:00:00	11.87
2021-08-22 06:00:00	11.66
2021-08-23 06:00:00	14.263
2021-08-24 06:00:00	11.376
2021-08-25 06:20:00	11.947
2021-08-26 06:00:00	11.677
2021-08-27 06:00:00	13.547
2021-08-28 06:00:00	21.492
2021-08-29 06:00:00	13.241
2021-08-30 06:00:00	11.252
2021-08-31 06:00:00	11.194
2021-09-01 06:25:00	12.467
2021-09-02 06:00:00	12.716
2021-09-04 06:00:00	11.474
2021-09-06 06:00:00	13.52
2021-09-07 06:00:00	13.94
2021-09-08 06:33:00	21.207
2021-09-09 06:00:00	12.82
2021-09-10 06:00:00	15.294
2021-09-11 06:00:00	15.766
2021-09-12 06:00:00	16.086
2021-09-13 06:00:00	13.647
2021-09-14 06:00:00	16.324
2021-09-15 06:29:00	13.666
2021-09-16 06:00:00	14.784
2021-09-17 06:00:00	19.648
2021-09-18 06:00:00	15.523
2021-09-19 06:00:00	14.319
2021-09-20 06:00:00	14.14
2021-09-21 06:00:00	14.079
2021-09-22 06:29:00	12.356
2021-09-23 06:00:00	11.776
2021-09-24 06:00:00	12.94
2021-09-25 06:00:00	11.675
2021-09-26 06:00:00	13.197
2021-09-27 06:00:00	12.995
2021-09-28 06:00:00	19.085
2021-09-29 06:00:00	13.038
2021-09-29 06:28:00	13.217
2021-09-30 06:00:00	14.746
2021-10-02 06:00:00	15.185
2021-10-03 06:00:00	13.856
2021-10-04 06:00:00	16.706
2021-10-05 06:00:00	21.808
2021-10-06 06:36:00	30.947
2021-10-09 06:00:00	25.956
2021-10-14 06:00:00	17.52
2021-10-15 06:00:00	15.09
2021-10-16 06:00:00	12.3
2021-10-17 06:00:00	12.21
2021-10-18 06:00:00	13.43
2021-10-21 06:00:00	12.88
2021-10-23 06:00:00	11.06
2021-10-25 06:00:00	12.16
2021-10-26 06:00:00	11.74
2021-10-29 06:00:00	28.43
2021-11-01 06:00:00	12.9
2021-11-02 06:00:00	18.73
2021-11-04 06:00:00	14.66
2021-11-05 06:00:00	16.57
2021-11-06 06:00:00	11.61
2021-11-08 06:00:00	11.26
2021-11-09 06:00:00	11.85
2021-11-13 06:00:00	12.05
2021-11-15 06:00:00	12.45
2021-11-16 06:00:00	11.89
2021-11-19 06:00:00	11.64
2021-11-20 06:00:00	13.63
2021-11-21 06:00:00	12.95
2021-11-22 06:00:00	15.57

## Sheet: LFS
time	mole fractions
2011-01-12 08:40:00	7.22
2011-01-19 08:13:00	7.3
2011-01-26 08:36:00	7.34
2011-02-02 08:16:00	7.68
2011-02-09 08:26:00	7.3
2011-02-16 08:44:00	7.73
2011-03-16 08:31:00	7.34
2011-03-23 08:16:00	7.47
2011-03-30 08:16:00	7.35
2011-04-06 08:21:00	7.64
2011-04-13 08:26:00	7.35
2011-04-20 08:16:00	7.35
2011-04-29 08:24:00	7.83
2011-05-04 08:24:00	7.44
2011-05-11 08:24:00	7.42
2011-05-18 08:24:00	7.66
2011-06-01 08:31:00	7.61
2011-06-08 08:31:00	7.78
2011-06-15 08:21:00	7.64
2011-06-22 08:31:00	7.52
2011-06-29 08:24:00	8.43
2011-07-06 08:12:00	7.76
2011-07-13 08:16:00	7.73
2011-07-20 08:55:00	7.6
2011-07-27 08:21:00	7.94
2011-08-04 08:34:00	7.71
2011-08-17 08:31:00	7.46
2011-08-24 08:16:00	7.52
2011-08-31 08:21:00	8.04
2011-09-07 08:24:00	7.48
2011-09-14 08:21:00	8.62
2011-09-28 08:21:00	8.19
2011-10-05 08:28:00	7.69
2011-10-12 08:21:00	7.59
2011-10-18 08:21:00	7.6
2011-10-26 08:10:00	8.11
2011-11-02 08:20:00	7.51
2011-11-09 08:10:00	7.53
2011-11-16 08:19:00	7.53
2011-11-23 08:28:00	7.5
2011-11-30 08:43:00	7.56
2011-12-08 08:17:00	7.59
2011-12-15 08:21:00	7.66
2011-12-21 08:06:00	7.72
2011-12-28 08:06:00	7.62
2012-01-04 08:31:00	7.63
2012-01-18 08:34:00	7.81
2012-01-25 08:13:00	7.65
2012-02-01 08:16:00	7.64
2012-02-08 08:18:00	7.65
2012-02-15 08:16:00	7.69
2012-02-23 08:08:00	7.68
2012-03-01 08:18:00	7.67
2012-03-07 08:20:00	7.69
2012-03-14 08:19:00	7.64
2012-03-21 08:15:00	7.83
2012-03-28 08:21:00	7.7
2012-04-04 08:21:00	7.72
2012-04-26 08:16:00	7.82
2012-05-02 08:20:00	7.94
2012-05-16 08:06:00	7.98
2012-05-23 08:13:00	7.95
2012-05-30 08:04:00	8.2
2012-06-13 08:47:00	7.92
2012-06-20 08:23:00	8.33
2012-07-04 08:17:00	8.1
2012-07-12 08:21:00	7.96
2012-07-18 08:36:00	7.81
2012-07-25 08:36:00	9.61
2012-08-22 08:38:00	8.06
2012-08-29 08:51:00	8.87
2012-09-12 06:21:00	8.63
2012-09-19 06:16:00	7.79
2012-09-26 06:19:00	8.61
2012-10-03 06:19:00	8.37
2012-10-10 06:21:00	7.78
2012-10-17 06:21:00	7.82
2012-10-24 06:28:00	7.92
2012-12-05 06:19:00	7.9
2012-12-20 07:02:00	8.93
2012-12-26 06:21:00	7.94
2013-03-06 06:33:00	8.07
2013-04-17 06:13:00	8.28
2013-05-22 06:16:00	8.31
2013-06-12 06:21:00	8.6
2013-07-04 06:15:00	8.26
2013-08-30 06:16:00	8.06
2013-09-18 06:26:00	8.29
2013-09-25 06:26:00	8.17
2013-10-02 06:20:00	8.25
2013-10-09 06:16:00	9.3
2013-11-06 06:26:00	9.2
2013-11-13 06:26:00	8.28
2013-11-21 06:22:00	8.33
2013-11-27 06:19:00	8.31
2013-12-04 06:24:00	9.15
2013-12-11 06:39:00	8.04
2013-12-18 06:21:00	8.15
2013-12-25 06:21:00	8.34
2014-01-02 06:16:00	8.23
2014-01-08 06:16:00	8.16
2014-01-15 06:21:00	10.81
2014-01-22 06:21:00	8.64
2014-01-29 06:22:00	8.27
2014-02-05 06:23:00	8.2
2014-02-12 06:33:00	8.37
2014-02-26 06:16:00	9.54
2014-03-05 06:16:00	8.42
2014-03-12 06:21:00	8.29
2014-03-19 06:27:00	8.51
2014-03-26 06:37:00	9.03
2014-04-10 06:35:00	8.48
2014-05-28 06:21:00	8.51
2014-06-04 06:31:00	8.68
2014-06-11 06:31:00	8.91
2014-08-13 06:18:00	8.65
2014-09-04 06:19:00	8.45
2014-09-24 06:21:00	8.47
2014-10-08 06:22:00	8.67
2014-10-22 06:21:00	8.52
2014-10-29 06:17:00	8.77
2014-11-05 06:17:00	9.98
2014-12-10 06:26:00	9.17
2014-12-31 06:19:00	8.5
2015-01-07 06:19:00	8.47
2015-01-14 06:19:00	9.46
2015-01-21 06:38:00	8.57
2015-01-28 06:18:00	8.83
2015-02-04 06:21:00	8.74
2015-02-11 06:21:00	8.78
2015-02-25 06:17:00	8.6
2015-03-04 06:31:00	8.71
2015-03-11 06:21:00	8.65
2015-03-18 06:20:00	8.87
2015-04-08 06:32:00	8.82
2015-05-06 06:37:00	8.7
2015-05-13 06:23:00	9.39
2015-05-20 06:23:00	8.71
2015-05-27 06:18:00	9.15
2015-06-03 06:18:00	10.19
2015-06-10 06:26:00	9.47
2015-06-17 06:21:00	8.87
2015-06-24 06:19:00	9.87
2015-07-01 06:24:00	8.79
2015-07-08 06:24:00	9.23
2015-07-15 06:21:00	8.82
2015-07-29 06:21:00	9.03
2015-08-12 06:12:00	8.89
2015-08-19 06:21:00	9.43
2015-08-26 06:23:00	8.75
2015-09-03 06:23:00	8.73
2015-09-09 06:21:00	9.23
2015-09-16 06:23:00	8.81
2015-09-23 06:20:00	8.89
2015-09-30 06:14:00	8.9
2015-10-07 05:57:00	9.75
2015-10-14 06:21:00	8.79
2015-11-04 06:27:00	9.91
2015-11-11 06:05:00	8.9
2015-11-18 06:16:00	8.88
2015-12-02 06:22:00	10.77
2015-12-09 06:13:00	10.27
2015-12-16 06:13:00	8.77
2015-12-23 06:13:00	11.08
2015-12-30 06:36:00	9.63
2016-01-06 06:36:00	8.76
2016-01-13 06:36:00	8.78
2016-01-20 06:36:00	8.94
2016-01-27 06:30:00	9.14
2016-02-03 06:27:00	9.32
2016-02-10 06:28:00	8.98
2016-02-17 06:27:00	8.99
2016-02-24 06:12:00	9.02
2016-03-02 06:21:00	9.47
2016-03-09 06:21:00	8.98
2016-03-16 06:16:00	9.9
2016-03-23 06:16:00	9
2016-03-30 06:17:00	8.86
2016-04-06 06:17:00	9.05
2016-04-13 06:44:00	9.5
2016-04-20 06:21:00	9.49
2016-04-27 06:18:00	8.92
2016-05-05 06:22:00	8.99
2016-05-11 06:32:00	9.14
2016-05-19 06:40:00	9.57
2016-05-25 06:19:00	9.62
2016-06-08 06:30:00	9.09
2016-06-29 06:18:00	9.54
2016-07-06 07:12:00	9.06
2016-07-13 06:36:00	9.02
2016-07-20 06:12:00	9.35
2016-07-27 06:17:00	9.1
2016-08-03 06:19:00	9.29
2016-08-10 06:12:00	9.95
2016-08-17 06:18:00	9.04
2016-08-24 06:18:00	9.42
2016-09-01 06:17:00	9.98
2016-09-07 06:14:00	9.73
2016-09-14 10:27:00	9.22
2016-09-21 06:41:00	9.1
2016-09-28 06:25:00	9.1
2016-10-05 06:42:00	9.05
2016-10-12 06:42:00	9.07
2016-10-20 06:42:00	9.17
2016-10-26 06:29:00	9.19
2016-11-02 06:23:00	9.72
2016-11-09 06:13:00	9.3
2016-11-16 06:32:00	9.33
2016-11-23 06:22:00	9.41
2016-11-30 06:22:00	9.44
2016-12-07 06:51:00	9.45
2016-12-28 06:36:00	9.74
2017-01-11 06:36:00	9.31
2017-01-18 06:30:00	9.32
2017-01-25 06:27:00	9.6
2017-02-01 06:28:00	9.28
2017-02-08 06:27:00	9.31
2017-02-15 06:12:00	9.91
2017-02-22 06:21:00	9.73
2017-03-01 06:21:00	9.32
2017-03-08 06:16:00	9.47
2017-03-15 06:16:00	9.47
2017-03-22 06:17:00	9.34
2017-03-29 06:17:00	9.45
2017-04-05 06:44:00	10.35
2017-04-12 06:21:00	9.34
2017-04-19 06:18:00	9.42
2017-04-26 06:22:00	9.38
2017-05-03 06:32:00	9.49
2017-05-10 06:40:00	10.35
2017-05-18 06:25:00	10.4
2017-05-24 06:12:00	9.4
2017-05-31 06:47:00	9.48
2017-06-07 06:47:00	9.93
2017-06-14 07:02:00	9.66
2017-06-21 06:42:00	9.61
2017-07-05 06:32:00	9.56
2017-07-26 06:47:00	9.46
2017-08-09 06:26:00	9.56
2017-08-16 06:47:00	9.48
2017-08-23 06:37:00	9.44
2017-08-30 06:40:00	9.42
2017-09-06 06:29:00	9.72
2017-09-13 06:42:00	9.58
2017-09-20 06:32:00	9.75
2017-09-27 06:57:00	9.57
2017-10-04 07:02:00	9.49
2017-10-11 06:16:00	9.49
2017-10-18 06:46:00	9.54
2017-10-25 06:27:00	10
2017-11-01 06:46:00	9.58
2017-11-08 06:41:00	9.5
2017-11-29 06:37:00	9.59
2017-12-06 06:41:00	9.62
2017-12-13 06:27:00	9.95
2017-12-20 06:39:00	10.11
2017-12-27 06:37:00	9.7
2018-01-03 06:34:00	9.68
2018-01-10 06:36:00	9.71
2018-01-17 06:38:00	10.37
2018-01-24 06:16:00	10.25
2018-01-31 06:12:00	9.65
2018-02-07 06:42:00	9.74
2018-02-14 06:43:00	9.72
2018-02-21 06:42:00	9.57
2018-02-28 06:42:00	9.73
2018-03-07 06:38:00	9.73
2018-03-14 06:22:00	10.77
2018-03-21 06:38:00	9.71
2018-03-28 06:19:00	9.73
2018-04-04 06:17:00	9.71
2018-04-11 06:58:00	9.7
2018-04-18 07:08:00	10.14
2018-04-25 06:22:00	9.75
2018-05-09 06:44:00	9.78
2018-05-16 06:45:00	11.54
2018-05-23 06:23:00	9.85
2018-05-30 06:48:00	9.56
2018-06-06 06:19:00	10.19
2018-06-13 06:45:00	9.95
2018-06-20 06:28:00	9.84
2018-06-27 06:29:00	10.02
2018-07-04 06:27:00	10.16
2018-07-11 06:33:00	10.14
2018-07-25 06:40:00	10.02
2018-08-01 06:25:00	9.76
2018-08-08 07:05:00	9.84
2018-08-15 06:43:00	9.75
2018-08-22 06:43:00	9.86
2018-08-29 06:30:00	9.82
2018-09-05 07:08:00	9.86
2018-09-12 06:17:00	10.27
2018-09-19 06:52:00	9.8
2018-09-26 06:15:00	9.8
2018-10-03 06:42:00	10.15
2018-10-11 06:37:00	9.81
2018-10-17 06:37:00	9.96
2018-10-24 06:15:00	10.65
2018-10-31 06:37:00	9.96
2018-11-07 06:23:00	10.57
2018-11-14 06:48:00	9.9
2018-11-21 06:32:00	9.96
2018-11-28 06:10:00	9.96
2018-12-05 06:19:00	10.03
2018-12-12 06:25:00	10.1
2018-12-19 06:27:00	10.08
2018-12-26 06:23:00	10
2019-01-02 06:45:00	10.1
2019-01-09 06:45:00	9.97
2019-01-16 06:45:00	10.96
2019-01-23 06:15:00	10.04
2019-01-30 06:20:00	11.28
2019-02-06 06:35:00	10.02
2019-02-27 06:40:00	10.21
2019-03-06 06:30:00	10.02
2019-03-13 06:15:00	9.99
2019-03-27 06:20:00	9.87
2019-04-03 06:20:00	10.71
2019-04-10 07:10:00	9.98
2019-04-17 06:00:00	10.34
2019-04-24 06:50:00	10.15
2019-05-01 06:43:00	10.14
2019-05-08 06:30:00	10.1
2019-05-15 06:15:00	10.22
2019-05-22 06:06:00	10.11
2019-05-29 06:05:00	10.1
2019-06-05 06:30:00	10.72
2019-06-26 06:26:00	11.15
2019-07-03 06:40:00	10.8
2019-07-10 06:40:00	10.29
2019-07-17 07:20:00	11.77
2019-07-24 07:20:00	10.79
2019-07-31 07:15:00	10.61
2019-08-07 06:15:00	10.2
2019-09-04 06:40:00	10.43
2019-09-18 06:45:00	10.15
2019-09-25 07:00:00	10.16
2019-10-16 06:50:00	11.19
2019-10-23 06:40:00	11.15
2019-10-30 06:11:00	10.9
2019-11-27 06:35:00	10.34
2019-12-04 06:20:00	10.66
2019-12-11 06:40:00	10.38
2019-12-18 06:45:00	10.51
2019-12-25 06:45:00	10.88
2020-01-01 06:20:00	10.87
2020-01-08 06:40:00	10.5
2020-01-15 06:47:00	11.2
2020-01-22 06:20:00	10.44
2020-01-29 06:20:00	10.57
2020-02-12 06:20:00	11.43
2020-02-26 06:30:00	10.67
2020-03-04 06:32:00	10.61
2020-03-11 06:48:00	10.39
2020-03-18 06:45:00	10.89
2020-03-25 06:17:00	10.77
2020-04-01 06:40:00	10.61
2020-04-08 06:25:00	10.51
2020-04-15 06:10:00	10.56
2020-04-22 06:41:00	10.6
2020-04-29 06:30:00	10.45
2020-05-06 06:35:00	10.44
2020-05-13 06:25:00	10.45
2020-05-20 06:25:00	10.43
2020-05-27 06:35:00	10.61
2020-06-03 06:12:00	10.85
2020-06-10 06:15:00	11.35
2020-06-17 06:19:00	10.52
2020-06-24 06:30:00	11.46
2020-07-01 06:16:00	10.62
2020-07-08 05:55:00	10.58
2020-07-15 06:19:00	10.64
2020-07-22 06:18:00	10.62
2020-07-29 06:40:00	11.41
2020-08-12 06:42:00	10.51
2020-08-20 06:30:00	10.39
2020-08-26 06:35:00	10.97
2020-09-02 06:15:00	11.24
2020-09-09 06:40:00	10.69
2020-09-17 06:48:00	10.9
2020-09-23 06:27:00	11.33
2020-09-30 06:38:00	10.61
2020-10-07 07:30:00	10.53
2020-10-14 06:50:00	10.28
2020-10-21 06:28:00	11.12
2020-11-04 06:25:00	10.78
2020-11-11 06:30:00	12.5
2020-11-18 06:31:00	10.77
2020-11-25 06:17:00	13.24
2020-12-02 06:15:00	10.78
2020-12-09 06:30:00	11.64
2020-12-16 06:30:00	10.92
2020-12-23 07:25:00	12.21
2020-12-30 06:17:00	11.16
2021-01-13 05:58:00	10.93
2021-02-03 06:23:00	10.91
2021-02-24 05:58:00	11.96
2021-03-10 06:05:00	10.81
2021-03-17 06:05:00	11.62
2021-03-24 06:05:00	10.93
2021-04-14 06:01:00	10.86
2021-04-21 06:00:00	11.24
2021-05-26 06:25:00	11.38
2021-06-09 05:55:00	11.66
2021-06-23 06:20:00	12.12
2021-06-30 06:20:00	10.96
2021-07-07 06:01:00	11.56
2021-07-14 06:02:00	12.25
2021-07-21 06:20:00	11.43
2021-07-28 06:30:00	11.42
2021-09-01 05:50:00	11.4
2021-09-08 06:00:00	11.05
2021-09-15 06:35:00	11.07
2021-09-22 05:50:00	11.19
2021-09-29 05:50:00	11.1
2021-10-06 05:20:00	11.03
2021-10-13 06:20:00	11.13
2021-10-20 06:40:00	11.07
2021-10-27 06:15:00	11.52

## Sheet: SDZ_flask
time	mole fractions
2011-03-24 09:28:00	7.32
2011-04-14 09:45:00	7.29
2011-04-22 09:50:00	7.39
2011-04-27 09:21:00	7.48
2011-05-05 09:36:00	7.39
2011-05-12 09:51:00	7.43
2011-05-20 09:57:00	7.41
2011-05-27 09:57:00	8.65
2011-06-08 09:25:00	7.41
2011-06-30 09:54:00	8.46
2011-07-07 09:25:00	7.44
2011-07-15 09:39:00	8.2
2011-07-28 09:55:00	8.69
2011-08-05 09:13:00	8.41
2011-08-19 09:35:00	11.81
2011-08-26 09:08:00	7.85
2011-09-08 09:30:00	7.55
2011-09-14 09:39:00	8.72
2011-09-21 09:07:00	7.52
2011-09-28 09:50:00	9.41
2011-10-06 09:27:00	7.81
2011-10-14 09:17:00	7.53
2011-10-21 09:05:00	10.56
2011-10-27 09:39:00	10.13
2011-11-04 09:25:00	8.13
2011-11-23 09:55:00	7.51
2011-11-30 09:53:00	7.58
2011-12-07 09:46:00	7.55
2011-12-14 09:00:00	7.58
2011-12-21 09:42:00	7.6
2011-12-28 09:27:00	7.78
2012-01-04 09:12:00	7.62
2012-01-12 09:27:00	7.98
2012-01-19 09:47:00	12.47
2012-01-26 09:22:00	7.64
2012-02-01 09:27:00	7.62
2012-02-09 09:37:00	8.33
2012-02-16 09:21:00	7.63
2012-02-22 09:33:00	9.19
2012-02-29 09:32:00	8.16
2012-03-22 06:40:00	7.43
2012-04-04 06:52:00	7.72
2012-04-12 06:52:00	7.66
2012-04-20 06:40:00	8.25
2012-04-27 06:07:00	7.66
2012-05-05 07:07:00	7.67
2012-05-13 06:27:00	8.63
2012-05-30 06:42:00	7.9
2012-06-13 06:32:00	8.06
2012-06-22 06:07:00	8.98
2012-06-28 06:32:00	9.78
2012-07-12 06:40:00	8.1
2012-07-18 06:27:00	9.26
2012-07-26 06:42:00	8.69
2012-08-02 06:45:00	7.89
2012-08-09 07:12:00	7.77
2012-08-15 06:31:00	8.81
2012-08-23 06:27:00	8.44
2012-08-29 07:37:00	8.22
2012-09-06 06:37:00	9.08
2012-09-19 06:37:00	7.9
2012-09-28 06:17:00	7.79
2012-10-05 06:42:00	7.87
2012-10-11 06:32:00	8.9
2012-10-18 06:17:00	7.88
2012-10-25 06:27:00	11.18
2012-11-07 06:12:00	8.23
2012-11-22 06:27:00	8.33
2012-12-05 06:27:00	7.82
2012-12-19 06:37:00	10.47
2013-02-06 06:27:00	7.97
2013-02-22 05:27:00	7.99
2013-03-24 06:33:00	8.24
2013-05-23 06:20:00	11.38
2013-06-20 06:42:00	8.24
2013-06-27 07:22:00	8.59
2013-07-04 06:12:00	8.07
2013-07-18 05:27:00	9.05
2013-07-24 06:57:00	8.14
2013-08-01 08:02:00	8.58
2013-09-26 07:37:00	11.72
2013-10-10 06:41:00	8.2
2013-11-06 06:36:00	8.44
2013-11-14 05:59:00	8.71
2013-11-20 06:16:00	8.21
2013-11-28 07:11:00	8.15
2013-12-04 06:40:00	8.26
2013-12-11 05:11:00	8.25
2013-12-18 06:42:00	8.33
2013-12-26 06:41:00	8.27
2014-01-03 06:22:00	8.26
2014-01-10 06:43:00	8.49
2014-01-17 07:32:00	9.68
2014-01-24 06:36:00	8.33
2014-01-29 07:29:00	8.54
2014-02-05 06:28:00	8.53
2014-02-13 06:42:00	9.62
2014-02-19 06:16:00	8.43
2014-03-12 06:21:00	8.18
2014-03-20 06:16:00	8.22
2014-03-28 05:41:00	8.58
2014-04-09 06:32:00	8.33
2014-04-24 06:32:00	12.4
2014-05-14 06:01:00	8.37
2014-05-28 08:07:00	17.72
2014-06-05 06:31:00	9.76
2014-06-11 07:17:00	8.76
2014-06-18 06:32:00	8.54
2014-07-30 06:37:00	9.73
2014-08-20 06:37:00	13.8
2014-09-03 06:26:00	8.52
2014-09-24 06:51:00	8.79
2014-10-15 07:21:00	8.72
2014-10-23 07:01:00	11.17
2014-11-06 06:22:00	8.66
2014-11-16 06:12:00	9.24
2014-11-27 06:20:00	8.65
2014-12-09 06:21:00	10.31
2014-12-17 06:56:00	8.71
2014-12-24 07:06:00	8.61
2014-12-31 06:41:00	8.5
2015-01-07 07:01:00	8.63
2015-02-04 06:36:00	8.68
2015-02-11 06:26:00	8.6
2015-03-11 06:42:00	8.63
2015-03-26 06:32:00	12.28
2015-04-02 06:26:00	8.71
2015-04-10 06:37:00	9.34
2015-04-15 06:37:00	14.21
2015-04-23 05:41:00	8.75
2015-04-29 07:02:00	10.54
2015-05-06 06:46:00	8.71
2015-05-15 07:11:00	8.71
2015-05-20 07:32:00	10.07
2015-06-05 05:46:00	9.16
2015-06-11 06:46:00	8.72
2015-06-18 06:10:00	8.78
2015-06-26 05:57:00	12.78
2015-07-02 06:47:00	8.77
2015-07-17 07:02:00	8.99
2015-07-24 06:06:00	9.26
2015-08-27 06:22:00	8.96
2015-09-02 06:32:00	9.12
2015-09-09 06:07:00	9.13
2015-09-16 06:22:00	13.88
2015-09-25 06:22:00	8.94
2015-10-03 06:27:00	8.98
2015-10-11 07:31:00	8.98
2015-10-20 05:52:00	9.94
2015-10-28 05:42:00	8.8
2015-11-05 07:57:00	8.85
2015-11-13 06:42:00	16.67
2015-11-17 06:22:00	8.88
2015-11-25 06:16:00	8.84
2015-12-02 06:02:00	9
2015-12-11 06:12:00	8.94
2015-12-16 08:01:00	8.94
2015-12-23 06:46:00	9.31
2015-12-28 06:16:00	8.91
2016-01-06 06:21:00	8.94
2016-01-13 06:21:00	8.87
2016-02-04 06:40:00	8.94
2016-02-10 07:52:00	9.66
2016-02-18 06:41:00	8.98
2016-02-29 06:27:00	8.93
2016-03-07 06:01:00	8.96
2016-03-09 06:46:00	8.96
2016-03-18 06:31:00	8.89
2016-03-24 06:47:00	8.95
2016-03-30 06:42:00	9.05
2016-04-07 06:47:00	8.91
2016-04-14 08:24:00	10.25
2016-04-22 07:16:00	8.98
2016-05-03 08:01:00	8.93
2016-05-19 06:42:00	11.11
2016-05-26 06:57:00	8.97
2016-06-01 06:41:00	9.38
2016-06-11 06:17:00	9.04
2016-06-15 06:42:00	9.13
2016-06-27 07:02:00	10.73
2016-06-30 07:07:00	9.75
2016-07-09 07:12:00	10.93
2016-07-14 07:17:00	9.17
2016-07-21 07:21:00	10.65
2016-07-31 06:44:00	9.87
2016-08-04 07:37:00	11.58
2016-08-12 07:43:00	9.72
2016-08-20 06:23:00	9.33
2016-08-24 07:47:00	10.5
2016-09-01 07:26:00	9.08
2016-09-28 07:11:00	9.12
2016-10-10 06:51:00	12.54
2016-10-20 06:15:00	9.71
2016-10-26 06:44:00	9.25
2016-11-04 06:16:00	21.85
2016-11-15 07:12:00	9.31
2016-11-21 06:27:00	9.22
2016-11-24 06:40:00	9.33
2016-12-09 07:01:00	9.22
2016-12-15 07:53:00	9.23
2016-12-23 06:41:00	9.27
2016-12-28 06:52:00	9.28
2017-01-05 06:42:00	11.69
2017-01-12 06:00:00	9.4
2017-01-20 06:37:00	9.28
2017-02-03 05:25:00	9.79
2017-02-08 07:12:00	9.24
2017-02-16 06:47:00	9.27
2017-02-23 06:47:00	9.58
2017-03-03 07:02:00	9.53
2017-03-09 05:52:00	9.32
2017-03-15 06:45:00	10.52
2017-04-06 07:02:00	9.36
2017-04-13 06:56:00	9.9
2017-04-26 06:47:00	9.39
2017-05-04 06:26:00	9.34
2017-05-11 06:47:00	9.36
2017-05-23 05:37:00	9.36
2017-05-26 06:40:00	10.55
2017-05-31 06:59:00	13.29
2017-06-09 06:42:00	10.18
2017-06-17 08:52:00	12.98
2017-06-29 05:57:00	13.54
2017-07-08 06:02:00	9.79
2017-07-13 07:16:00	10.7
2017-07-23 08:46:00	9.5
2017-08-02 06:46:00	9.69
2017-08-09 09:37:00	10.35
2017-08-17 06:57:00	9.53
2017-08-24 07:31:00	9.35
2017-08-30 06:57:00	11.08
2017-09-14 06:02:00	12.31
2017-09-22 05:46:00	9.5
2017-09-29 06:32:00	10.7
2017-10-04 06:39:00	9.94
2017-10-11 07:00:00	9.51
2017-10-22 08:07:00	9.78
2017-10-27 07:47:00	13.96
2017-11-08 07:07:00	10.33
2017-11-15 06:27:00	9.61
2017-11-22 06:32:00	9.59
2017-12-01 06:17:00	9.72
2017-12-09 07:32:00	9.6
2017-12-15 06:02:00	9.63
2017-12-21 06:34:00	9.7
2017-12-30 06:34:00	9.65
2018-01-03 07:33:00	9.66
2018-01-10 06:38:00	9.66
2018-01-17 07:58:00	9.64
2018-01-25 06:52:00	9.64
2018-02-01 06:33:00	9.72
2018-02-07 07:13:00	9.66
2018-02-14 05:48:00	9.59
2018-03-01 05:37:00	9.66
2018-03-08 06:32:00	9.65
2018-03-15 06:33:00	9.68
2018-03-21 06:33:00	12.26
2018-03-31 06:50:00	14.41
2018-04-11 06:42:00	11.94
2018-04-20 06:47:00	11.74
2018-05-01 06:48:00	9.68
2018-05-08 07:03:00	12.11
2018-05-14 06:42:00	14.72
2018-05-18 06:43:00	9.74
2018-05-31 06:56:00	11.39
2018-06-09 08:03:00	10.72
2018-06-14 06:58:00	11.42
2018-06-27 06:18:00	9.93
2018-07-08 06:48:00	11.79
2018-07-12 08:27:00	12
2018-07-22 08:43:00	11.62
2018-07-25 06:10:00	9.88
2018-08-01 06:58:00	12.65
2018-08-08 07:08:00	9.92
2018-08-15 06:14:00	9.9
2018-08-23 08:18:00	10.03
2018-08-29 06:35:00	9.85
2018-09-05 06:58:00	9.74
2018-09-12 06:48:00	13.24
2018-09-19 06:18:00	10.37
2018-09-27 07:22:00	11.12
2018-10-03 06:17:00	9.87
2018-10-10 06:35:00	9.83
2018-10-17 06:34:00	9.83
2018-10-24 06:24:00	10.06
2018-10-31 07:33:00	9.99
2018-11-07 06:50:00	9.95
2018-11-13 07:08:00	14.08
2018-11-21 06:38:00	10.12
2018-11-28 07:22:00	10.77
2018-12-14 06:25:00	11.05
2018-12-26 06:35:00	9.96
2019-01-02 06:35:00	10.04
2019-01-09 07:15:00	12.34
2019-01-16 07:40:00	10.01
2019-01-23 06:50:00	9.97
2019-01-30 07:26:00	10
2019-02-07 07:35:00	9.97
2019-02-20 07:15:00	9.91
2019-02-27 07:20:00	10.88
2019-03-06 07:55:00	10.04
2019-03-13 07:10:00	9.91
2019-03-20 07:25:00	11.11
2019-03-27 05:30:00	9.97
2019-04-03 07:50:00	10.19
2019-04-11 06:35:00	10.61
2019-04-17 05:55:00	12.84
2019-04-25 07:10:00	10.1
2019-05-02 06:55:00	10.29
2019-05-08 06:25:00	11.19
2019-05-15 07:40:00	12.43
2019-05-22 06:15:00	10.12
2019-05-29 07:38:00	10.76
2019-06-05 06:20:00	10.49
2019-06-19 06:40:00	13.82
2019-06-26 06:55:00	12.71
2019-07-07 07:05:00	11.05
2019-07-10 07:10:00	11.34
2019-07-18 06:50:00	11.88
2019-07-24 06:40:00	12.58
2019-07-31 06:35:00	10.41
2019-08-08 06:40:00	11.05
2019-08-15 07:28:00	10.96
2019-08-21 07:55:00	10.33
2019-08-28 06:00:00	10.18
2019-09-05 07:32:00	13.43
2019-09-11 07:02:00	10.3
2019-09-18 06:44:00	10.29
2019-09-25 06:53:00	11.17
2019-10-02 06:48:00	15.14
2019-10-10 06:45:00	11.8
2019-10-16 06:55:00	10.37
2019-10-23 06:33:00	13.2
2019-10-30 06:45:00	11.03
2019-11-07 05:53:00	10.23
2019-11-13 06:45:00	10.21
2019-11-20 06:15:00	11.6
2019-11-27 06:37:00	10.29
2019-12-04 06:35:00	10.28
2019-12-11 06:25:00	10.28
2019-12-18 06:47:00	10.36
2019-12-25 06:42:00	12.01
2020-01-09 05:20:00	10.54
2020-01-30 07:00:00	10.49
2020-02-05 06:38:00	10.44
2020-02-19 05:55:00	10.89
2020-03-04 06:35:00	10.98
2020-03-11 07:20:00	11.11
2020-03-18 06:35:00	11.15
2020-03-25 05:55:00	11.74
2020-04-09 06:30:00	11.4
2020-04-15 06:30:00	12.65
2020-05-06 06:05:00	12
2020-05-13 06:10:00	11
2020-05-20 06:35:00	10.48
2020-05-27 06:40:00	10.42
2020-06-03 07:05:00	10.56
2020-06-10 06:55:00	13.51
2020-06-17 06:35:00	15.33
2020-06-24 06:35:00	12.23
2020-07-01 06:45:00	11.09
2020-07-08 06:25:00	10.94
2020-07-15 06:10:00	11.31
2020-07-22 06:28:00	11.38
2020-07-29 06:26:00	12.72
2020-08-13 05:55:00	11.63
2020-08-19 06:40:00	10.46
2020-08-26 06:40:00	12.65
2020-09-02 07:05:00	10.56
2020-09-10 07:15:00	10.52
2020-09-23 06:50:00	10.64
2020-09-30 05:57:00	11.46
2020-10-07 05:57:00	10.59
2020-11-04 07:30:00	13.14
2020-11-11 07:00:00	16.08
2020-11-18 06:40:00	11.97
2020-11-25 06:00:00	10.7
2020-12-02 06:25:00	10.61
2020-12-09 07:10:00	12.3
2020-12-23 06:35:00	11.02
2020-12-30 07:25:00	10.73
2021-01-06 06:25:00	10.74
2021-01-13 07:03:00	10.64
2021-01-20 05:50:00	12.15
2021-01-27 06:30:00	11.39
2021-02-11 06:50:00	12.81
2021-02-17 06:18:00	10.84
2021-02-24 06:25:00	11.71
2021-03-10 05:30:00	16.41
2021-03-17 06:30:00	13.08
2021-03-24 06:20:00	10.81
2021-03-31 06:25:00	10.75
2021-04-07 06:20:00	11.06
2021-04-14 06:45:00	11.44
2021-04-21 06:22:00	14.36
2021-04-28 06:40:00	11.24
2021-05-06 06:37:00	10.8
2021-05-12 06:30:00	10.96
2021-05-19 06:20:00	13.09
2021-05-26 07:40:00	10.85
2021-06-02 06:25:00	10.86
2021-06-10 06:30:00	10.96
2021-06-16 06:45:00	12.17
2021-06-30 06:30:00	14.97
2021-07-07 05:08:00	12.1
2021-07-14 06:40:00	12.89
2021-07-22 05:45:00	11.99
2021-08-01 07:55:00	11.21
2021-08-04 06:45:00	13.39
2021-08-11 05:55:00	11.31
2021-08-18 06:45:00	11.31
2021-08-25 06:40:00	10.96
2021-09-01 05:50:00	12.57
2021-09-08 06:21:00	12.21
2021-09-15 06:20:00	14.11
2021-09-22 06:28:00	11.23
2021-09-29 06:40:00	11.04
2021-10-07 06:55:00	11.09
2021-10-13 06:15:00	16.06
2021-10-20 06:10:00	12.45
2021-10-27 06:22:00	11.93
2021-11-03 06:30:00	18.1
2021-11-10 06:10:00	11.88
2021-11-18 06:25:00	16.54
2021-11-24 06:15:00	13.02
2021-12-01 07:00:00	12.07
2021-12-08 05:45:00	14.21

## Sheet: SDZ_in-situ_GCMS
time	mole fractions
2011-01-01 03:57:00	7.386
2011-01-01 05:57:00	7.37
2011-01-01 07:57:00	7.344
2011-01-01 09:57:00	7.395
2011-01-01 11:58:00	7.386
2011-01-01 13:58:00	7.43
2011-01-01 15:58:00	7.384
2011-01-01 17:58:00	7.38
2011-01-01 19:58:00	7.436
2011-01-01 21:58:00	7.353
2011-01-01 23:58:00	7.408
2011-01-02 01:58:00	7.376
2011-01-02 03:58:00	7.33
2011-01-02 05:58:00	7.363
2011-01-02 07:58:00	7.373
2011-01-02 09:58:00	7.348
2011-01-02 11:58:00	7.261
2011-01-02 13:58:00	7.301
2011-01-02 15:58:00	7.338
2011-01-02 17:58:00	7.256
2011-01-02 19:58:00	7.334
2011-01-03 05:58:00	7.37
2011-01-03 07:58:00	7.365
2011-01-03 09:58:00	7.362
2011-01-03 11:58:00	7.383
2011-01-03 13:58:00	7.377
2011-01-03 15:58:00	7.327
2011-01-03 17:58:00	7.311
2011-01-03 19:58:00	7.293
2011-01-03 21:58:00	7.297
2011-01-03 23:58:00	7.31
2011-01-04 01:58:00	7.341
2011-01-04 03:58:00	7.304
2011-01-04 05:58:00	7.311
2011-01-04 07:58:00	7.335
2011-01-04 09:58:00	7.321
2011-01-04 11:58:00	7.311
2011-01-04 13:58:00	7.376
2011-01-04 15:58:00	7.448
2011-01-04 17:58:00	7.38
2011-01-04 19:58:00	7.41
2011-01-04 21:58:00	7.351
2011-01-04 23:58:00	7.36
2011-01-05 01:58:00	7.338
2011-01-05 05:58:00	7.354
2011-01-05 07:58:00	7.319
2011-01-05 09:58:00	7.281
2011-01-05 11:58:00	7.322
2011-01-05 13:58:00	7.353
2011-01-05 15:58:00	7.372
2011-01-05 17:58:00	7.387
2011-01-05 21:58:00	7.396
2011-01-05 23:58:00	7.351
2011-01-06 03:28:00	7.367
2011-01-06 05:28:00	7.337
2011-01-06 07:28:00	7.388
2011-01-06 09:28:00	7.327
2011-01-06 11:28:00	7.317
2011-01-06 13:29:00	7.268
2011-01-06 15:29:00	7.347
2011-01-06 17:29:00	7.29
2011-01-06 19:29:00	7.335
2011-01-06 21:29:00	7.299
2011-01-06 23:29:00	7.318
2011-01-07 01:29:00	7.321
2011-01-07 03:29:00	7.352
2011-01-07 05:29:00	7.328
2011-01-07 07:29:00	7.354
2011-01-07 09:29:00	7.285
2011-01-07 11:29:00	7.247
2011-01-07 13:29:00	7.795
2011-01-07 15:29:00	10.071
2011-01-07 17:29:00	8.149
2011-01-07 19:29:00	8.099
2011-01-07 21:29:00	8.141
2011-01-07 23:29:00	8.484
2011-01-08 01:29:00	8.037
2011-01-08 03:29:00	7.344
2011-01-08 05:29:00	7.309
2011-01-08 07:29:00	7.345
2011-01-08 09:29:00	7.334
2011-01-08 11:29:00	7.363
2011-01-08 13:29:00	7.375
2011-01-08 15:29:00	7.431
2011-01-08 17:29:00	7.383
2011-01-08 19:29:00	7.352
2011-01-08 21:29:00	7.337
2011-01-08 23:29:00	7.366
2011-01-09 01:29:00	7.374
2011-01-09 03:29:00	7.38
2011-01-09 05:29:00	7.334
2011-01-09 07:29:00	7.335
2011-01-09 09:29:00	7.379
2011-01-09 11:29:00	7.309
2011-01-09 13:29:00	7.341
2011-01-09 15:29:00	7.31
2011-01-09 17:29:00	7.357
2011-01-09 19:29:00	7.352
2011-01-09 21:29:00	7.335
2011-01-10 07:29:00	7.317
2011-01-10 09:29:00	7.337
2011-01-10 11:29:00	7.362
2011-01-10 13:29:00	8.299
2011-01-10 15:29:00	8.174
2011-01-10 17:29:00	7.429
2011-01-10 19:29:00	7.469
2011-01-10 21:29:00	7.383
2011-01-10 23:29:00	7.292
2011-01-11 01:29:00	7.38
2011-01-11 03:29:00	7.369
2011-01-11 05:29:00	7.253
2011-01-11 07:29:00	7.328
2011-01-11 09:29:00	7.352
2011-01-11 11:29:00	7.281
2011-01-11 13:29:00	7.324
2011-01-11 15:29:00	7.34
2011-01-11 17:29:00	7.343
2011-01-11 19:30:00	7.313
2011-01-11 21:30:00	7.303
2011-01-11 23:30:00	7.328
2011-01-12 01:30:00	7.353
2011-01-12 03:30:00	7.356
2011-01-12 05:30:00	7.319
2011-01-12 07:30:00	7.404
2011-01-12 09:30:00	7.473
2011-01-12 11:30:00	7.601
2011-01-12 13:30:00	7.894
2011-01-12 15:30:00	8.069
2011-01-12 17:30:00	8.186
2011-01-12 21:30:00	8.404
2011-01-12 23:30:00	8.454
2011-01-13 01:30:00	8.725
2011-01-13 03:30:00	8.631
2011-01-13 05:30:00	7.817
2011-01-13 07:30:00	7.627
2011-01-13 09:30:00	7.591
2011-01-13 11:30:00	7.624
2011-01-13 13:30:00	7.565
2011-01-13 15:30:00	7.51
2011-01-13 17:30:00	7.378
2011-01-13 19:30:00	7.33
2011-01-13 21:30:00	7.343
2011-01-13 23:30:00	7.292
2011-01-14 01:30:00	7.349
2011-01-14 03:30:00	7.331
2011-01-14 05:30:00	7.29
2011-01-14 07:30:00	7.393
2011-01-14 09:30:00	7.377
2011-01-14 11:30:00	7.301
2011-01-14 13:30:00	7.357
2011-01-14 15:30:00	7.357
2011-01-14 17:30:00	7.359
2011-01-14 19:30:00	7.386
2011-01-14 21:30:00	7.356
2011-01-14 23:30:00	7.403
2011-01-15 01:30:00	7.333
2011-01-15 03:30:00	7.293
2011-01-15 05:30:00	7.321
2011-01-15 07:30:00	7.347
2011-01-15 09:30:00	7.295
2011-01-15 11:30:00	7.29
2011-01-15 13:30:00	7.248
2011-01-15 15:30:00	7.327
2011-01-15 17:30:00	7.427
2011-01-15 19:30:00	7.263
2011-01-15 21:30:00	7.316
2011-01-15 23:30:00	7.393
2011-01-16 01:30:00	7.327
2011-01-16 03:30:00	7.282
2011-01-16 05:30:00	7.386
2011-01-16 07:30:00	7.322
2011-01-16 09:30:00	7.312
2011-01-16 11:30:00	7.329
2011-01-16 13:30:00	7.321
2011-01-16 15:30:00	7.356
2011-01-16 17:30:00	7.323
2011-01-16 19:30:00	7.369
2011-01-17 05:31:00	7.329
2011-01-17 07:31:00	7.356
2011-01-17 09:31:00	7.301
2011-01-17 11:31:00	7.272
2011-01-17 13:31:00	7.283
2011-01-17 15:31:00	7.385
2011-01-17 17:31:00	7.319
2011-01-17 19:31:00	7.355
2011-01-17 21:31:00	7.39
2011-01-17 23:31:00	7.402
2011-01-18 01:31:00	7.315
2011-01-18 03:31:00	7.281
2011-01-18 05:31:00	7.335
2011-01-18 07:31:00	7.385
2011-01-18 09:31:00	7.45
2011-01-18 11:31:00	7.352
2011-01-18 13:31:00	7.271
2011-01-18 15:31:00	7.36
2011-01-18 17:31:00	7.37
2011-01-18 19:31:00	7.325
2011-01-18 21:31:00	7.348
2011-01-19 01:31:00	7.455
2011-01-19 03:31:00	7.385
2011-01-19 05:31:00	7.352
2011-01-19 07:31:00	7.372
2011-01-19 09:31:00	7.427
2011-01-19 11:31:00	7.396
2011-01-19 13:31:00	7.406
2011-01-19 15:31:00	7.341
2011-01-19 17:31:00	7.358
2011-01-19 21:31:00	7.324
2011-01-19 23:31:00	7.342
2011-01-20 01:31:00	7.36
2011-01-20 03:31:00	7.356
2011-01-20 05:31:00	7.394
2011-01-20 07:31:00	7.384
2011-01-20 09:31:00	7.343
2011-01-20 11:31:00	7.31
2011-01-20 13:31:00	7.283
2011-01-20 15:31:00	7.317
2011-01-20 17:31:00	7.31
2011-01-20 19:31:00	7.373
2011-01-20 21:31:00	7.383
2011-01-20 23:31:00	7.428
2011-01-21 01:31:00	7.339
2011-01-21 03:31:00	7.318
2011-01-21 05:31:00	7.352
2011-01-21 07:31:00	7.338
2011-01-21 09:31:00	7.376
2011-01-21 11:31:00	7.316
2011-01-21 13:31:00	7.282
2011-01-21 15:31:00	7.347
2011-01-21 17:31:00	7.37
2011-01-21 19:31:00	7.361
2011-01-21 21:31:00	7.392
2011-01-21 23:31:00	7.376
2011-01-22 01:31:00	7.393
2011-01-22 03:32:00	7.361
2011-01-22 05:32:00	7.345
2011-01-22 07:32:00	7.401
2011-01-22 09:32:00	7.299
2011-01-22 11:32:00	7.322
2011-01-22 13:32:00	7.341
2011-01-22 15:32:00	7.428
2011-01-22 17:32:00	7.419
2011-01-22 19:32:00	7.405
2011-01-22 21:32:00	7.36
2011-01-22 23:32:00	7.324
2011-01-23 01:32:00	7.373
2011-01-23 03:32:00	7.415
2011-01-23 05:32:00	7.356
2011-01-23 07:32:00	7.333
2011-01-23 09:32:00	7.347
2011-01-23 11:32:00	7.437
2011-01-23 13:32:00	7.447
2011-01-23 15:32:00	7.364
2011-01-23 17:32:00	7.407
2011-01-23 19:32:00	7.338
2011-01-24 04:32:00	7.363
2011-01-24 06:32:00	7.413
2011-01-24 08:32:00	7.352
2011-01-24 10:32:00	7.259
2011-01-24 12:32:00	7.302
2011-01-24 14:32:00	7.307
2011-01-24 16:32:00	7.319
2011-01-24 18:32:00	7.358
2011-01-24 20:32:00	7.425
2011-01-24 22:32:00	7.391
2011-01-25 00:32:00	7.352
2011-01-25 02:32:00	7.367
2011-01-25 04:32:00	7.315
2011-01-25 06:32:00	7.348
2011-01-25 08:32:00	7.353
2011-01-25 10:32:00	7.389
2011-01-25 12:32:00	7.419
2011-01-25 14:32:00	7.371
2011-01-25 16:32:00	7.344
2011-01-25 18:32:00	7.306
2011-01-25 20:32:00	7.334
2011-01-25 22:32:00	7.373
2011-01-26 00:32:00	7.358
2011-01-26 02:32:00	7.399
2011-01-26 04:32:00	7.362
2011-01-26 06:32:00	7.363
2011-01-26 08:32:00	7.303
2011-01-26 10:32:00	7.387
2011-01-26 12:32:00	7.346
2011-01-26 14:32:00	7.352
2011-01-26 16:32:00	7.31
2011-01-26 18:33:00	7.359
2011-01-26 22:33:00	7.315
2011-01-27 00:33:00	7.293
2011-01-27 02:33:00	7.329
2011-01-27 04:33:00	7.397
2011-01-27 06:33:00	7.295
2011-01-27 08:33:00	7.351
2011-01-27 10:33:00	7.29
2011-01-27 12:33:00	7.296
2011-01-27 14:33:00	7.241
2011-01-27 16:33:00	7.246
2011-01-27 18:33:00	7.335
2011-01-27 20:33:00	7.313
2011-01-27 22:33:00	7.292
2011-01-28 00:33:00	7.32
2011-01-28 02:33:00	7.313
2011-01-28 04:33:00	7.341
2011-01-28 06:33:00	7.308
2011-01-28 08:33:00	7.313
2011-01-28 10:33:00	7.294
2011-01-28 12:33:00	7.361
2011-01-28 14:33:00	7.293
2011-01-28 16:33:00	7.335
2011-01-28 18:33:00	7.272
2011-01-28 20:33:00	7.25
2011-01-28 22:33:00	7.313
2011-01-29 00:33:00	7.268
2011-01-29 02:33:00	7.327
2011-01-29 04:33:00	7.272
2011-01-29 06:33:00	7.284
2011-01-29 08:33:00	7.344
2011-01-29 10:33:00	7.305
2011-01-29 12:33:00	7.341
2011-01-29 14:33:00	7.311
2011-01-29 16:33:00	7.367
2011-01-29 18:33:00	7.297
2011-01-29 20:33:00	7.252
2011-01-29 22:33:00	7.289
2011-01-30 00:33:00	7.362
2011-01-30 06:33:00	7.323
2011-01-30 08:33:00	7.28
2011-01-30 10:33:00	7.305
2011-01-30 12:33:00	7.312
2011-01-30 14:33:00	7.285
2011-01-30 16:33:00	7.328
2011-01-30 18:33:00	7.33
2011-01-30 20:33:00	7.343
2011-01-31 06:33:00	7.296
2011-01-31 08:33:00	7.265
2011-01-31 10:33:00	7.354
2011-01-31 12:33:00	7.32
2011-01-31 14:33:00	7.294
2011-01-31 16:33:00	7.272
2011-01-31 18:33:00	7.357
2011-01-31 20:33:00	7.317
2011-01-31 22:33:00	7.359
2011-02-01 00:33:00	7.342
2011-02-01 02:34:00	7.317
2011-02-01 04:34:00	7.332
2011-02-01 06:34:00	7.294
2011-02-01 08:34:00	7.239
2011-02-01 10:34:00	7.31
2011-02-01 12:34:00	7.226
2011-02-01 14:34:00	7.339
2011-02-01 16:34:00	7.313
2011-02-01 18:34:00	7.307
2011-02-01 20:34:00	7.399
2011-02-01 22:34:00	7.411
2011-02-02 00:34:00	7.294
2011-02-02 02:34:00	7.319
2011-02-02 04:34:00	7.35
2011-02-02 06:34:00	7.314
2011-02-02 08:34:00	7.29
2011-02-02 10:34:00	7.295
2011-02-02 12:34:00	7.404
2011-02-02 14:34:00	7.336
2011-02-02 16:34:00	7.212
2011-02-02 18:34:00	7.306
2011-02-02 22:34:00	7.248
2011-02-03 00:34:00	7.371
2011-02-03 02:34:00	7.338
2011-02-03 04:34:00	7.322
2011-02-03 06:34:00	7.296
2011-02-03 08:34:00	7.321
2011-02-03 10:34:00	7.329
2011-02-03 12:34:00	7.45
2011-02-03 14:34:00	7.495
2011-02-03 16:34:00	7.421
2011-02-03 18:34:00	7.416
2011-02-03 20:34:00	7.366
2011-02-03 22:34:00	7.389
2011-02-04 00:34:00	7.373
2011-02-04 04:34:00	7.297
2011-02-04 06:34:00	7.315
2011-02-04 08:34:00	7.353
2011-02-04 10:34:00	7.227
2011-02-04 12:34:00	7.541
2011-02-04 14:34:00	7.429
2011-02-04 16:34:00	7.358
2011-02-04 18:34:00	7.405
2011-02-04 20:34:00	7.552
2011-02-04 22:34:00	7.556
2011-02-05 00:34:00	7.511
2011-02-05 02:34:00	7.418
2011-02-05 04:34:00	7.484
2011-02-05 06:34:00	7.692
2011-02-05 08:34:00	7.718
2011-02-05 10:34:00	7.739
2011-02-05 12:34:00	7.772
2011-02-05 14:34:00	7.875
2011-02-05 16:34:00	7.735
2011-02-05 18:34:00	7.586
2011-02-05 20:34:00	7.41
2011-02-05 22:34:00	7.393
2011-02-06 00:34:00	7.398
2011-02-06 06:35:00	7.328
2011-02-06 08:35:00	7.32
2011-02-06 10:35:00	7.395
2011-02-06 12:35:00	7.381
2011-02-06 14:35:00	7.245
2011-02-06 16:35:00	7.396
2011-02-06 18:35:00	7.369
2011-02-06 20:35:00	7.404
2011-02-07 06:35:00	7.531
2011-02-07 08:35:00	7.513
2011-02-07 10:35:00	7.452
2011-02-07 12:35:00	7.479
2011-02-07 14:35:00	7.464
2011-02-07 16:35:00	7.478
2011-02-07 18:35:00	7.511
2011-02-07 20:35:00	7.45
2011-02-07 22:35:00	7.496
2011-02-08 00:35:00	7.464
2011-02-08 02:35:00	7.379
2011-02-08 04:35:00	7.406
2011-02-08 06:35:00	7.414
2011-02-08 08:35:00	7.386
2011-02-08 10:35:00	7.369
2011-02-08 12:35:00	7.324
2011-02-08 14:35:00	7.396
2011-02-08 16:35:00	7.331
2011-02-08 18:35:00	7.366
2011-02-08 20:35:00	7.359
2011-02-08 22:35:00	7.345
2011-02-09 00:35:00	7.305
2011-02-09 02:35:00	7.306
2011-02-09 04:35:00	7.33
2011-02-09 06:35:00	7.507
2011-02-09 08:35:00	7.598
2011-02-09 10:35:00	7.567
2011-02-09 12:35:00	7.638
2011-02-09 14:35:00	7.705
2011-02-09 16:35:00	7.586
2011-02-09 18:35:00	7.556
2011-02-09 22:35:00	7.546
2011-02-10 00:35:00	7.533
2011-02-10 10:35:00	9.232
2011-02-10 12:35:00	9.207
2011-02-10 14:35:00	8.948
2011-02-10 16:35:00	9.202
2011-02-10 18:35:00	8.84
2011-02-10 20:35:00	8.778
2011-02-10 22:35:00	8.625
2011-02-11 00:35:00	7.452
2011-02-11 02:35:00	7.362
2011-02-11 04:35:00	7.464
2011-02-11 06:35:00	7.409
2011-02-11 08:35:00	7.346
2011-02-11 10:36:00	7.316
2011-02-11 12:36:00	7.393
2011-02-11 14:36:00	7.423
2011-02-11 16:36:00	7.383
2011-02-11 18:36:00	7.399
2011-02-11 20:36:00	7.384
2011-02-11 22:36:00	7.396
2011-02-12 00:36:00	7.346
2011-02-12 02:36:00	7.424
2011-02-12 04:36:00	7.357
2011-02-12 06:36:00	7.386
2011-02-12 08:36:00	7.44
2011-02-12 10:36:00	7.389
2011-02-12 12:36:00	7.358
2011-02-12 14:36:00	7.349
2011-02-12 16:36:00	7.863
2011-02-12 18:36:00	8.477
2011-02-12 20:36:00	8.616
2011-02-12 22:36:00	8.67
2011-02-13 00:36:00	7.994
2011-02-13 06:36:00	7.842
2011-02-13 08:36:00	7.973
2011-02-13 10:36:00	19.375
2011-02-13 12:36:00	7.602
2011-02-13 14:36:00	7.503
2011-02-13 16:36:00	7.439
2011-02-13 18:36:00	7.332
2011-02-13 20:36:00	7.389
2011-02-14 06:36:00	7.405
2011-02-14 08:36:00	7.363
2011-02-14 10:36:00	7.398
2011-02-14 12:36:00	10.135
2011-02-14 14:36:00	8.88
2011-02-14 16:36:00	8.878
2011-02-14 18:36:00	8.763
2011-02-14 20:36:00	8.66
2011-02-14 22:36:00	8.42
2011-02-15 00:36:00	8.487
2011-02-15 02:36:00	8.82
2011-02-15 04:36:00	8.617
2011-02-15 06:36:00	8.388
2011-02-15 08:36:00	8.299
2011-02-15 10:36:00	10.145
2011-02-15 12:36:00	11.649
2011-02-15 14:36:00	12.283
2011-02-15 16:36:00	10.86
2011-02-15 18:36:00	10.449
2011-02-15 20:36:00	10.985
2011-02-15 22:36:00	10.853
2011-02-16 00:36:00	10.826
2011-02-16 02:36:00	11.104
2011-02-16 04:36:00	9.09
2011-02-16 06:36:00	7.965
2011-02-16 08:36:00	8.151
2011-02-16 10:36:00	9.571
2011-02-16 12:36:00	8.857
2011-02-16 14:36:00	8.744
2011-02-16 16:36:00	8.649
2011-02-16 18:37:00	8.557
2011-02-16 22:37:00	8.666
2011-02-17 00:37:00	8.693
2011-02-17 02:37:00	7.791
2011-02-17 04:37:00	7.532
2011-02-17 06:37:00	7.426
2011-02-17 08:37:00	7.413
2011-02-17 10:37:00	7.537
2011-02-17 12:37:00	7.393
2011-02-17 14:37:00	7.383
2011-02-17 16:37:00	7.323
2011-02-17 18:37:00	7.377
2011-02-17 20:37:00	7.443
2011-02-17 22:37:00	7.319
2011-02-18 00:37:00	7.313
2011-02-18 02:37:00	7.326
2011-02-18 04:37:00	7.29
2011-02-18 06:37:00	7.338
2011-02-18 08:37:00	7.417
2011-02-18 12:37:00	9.425
2011-02-18 14:37:00	9.798
2011-02-18 16:37:00	8.574
2011-02-18 18:37:00	8.677
2011-02-18 20:37:00	8.201
2011-02-18 22:37:00	8.317
2011-02-19 00:37:00	8.023
2011-02-19 02:37:00	7.818
2011-02-19 04:37:00	7.406
2011-02-19 06:37:00	7.415
2011-02-19 08:37:00	7.422
2011-02-19 10:37:00	7.435
2011-02-19 12:37:00	7.901
2011-02-19 14:37:00	7.987
2011-02-19 16:37:00	7.61
2011-02-19 18:37:00	7.545
2011-02-19 20:37:00	7.54
2011-02-19 22:37:00	7.433
2011-02-20 00:37:00	7.414
2011-02-20 06:37:00	12.312
2011-02-20 08:37:00	8.876
2011-02-20 10:37:00	9.31
2011-02-20 12:37:00	8.577
2011-02-20 14:37:00	9.038
2011-02-20 16:37:00	9.161
2011-02-20 18:37:00	9.41
2011-02-20 20:37:00	9.355
2011-02-21 06:37:00	9.098
2011-02-21 08:37:00	8.548
2011-02-21 10:37:00	8.924
2011-02-21 12:37:00	8.8
2011-02-21 14:37:00	8.796
2011-02-21 16:37:00	8.782
2011-02-21 18:37:00	9.237
2011-02-21 20:37:00	8.964
2011-02-21 22:37:00	8.757
2011-02-22 00:37:00	8.493
2011-02-22 02:38:00	8.597
2011-02-22 04:38:00	8.684
2011-02-22 06:38:00	8.371
2011-02-22 08:38:00	8.25
2011-02-22 10:38:00	9.342
2011-02-22 12:38:00	8.762
2011-02-22 14:38:00	9.221
2011-02-22 16:38:00	9.944
2011-02-22 20:38:00	9.16
2011-02-22 22:38:00	9.01
2011-02-23 00:38:00	8.843
2011-02-23 02:38:00	8.853
2011-02-23 04:38:00	9.057
2011-02-23 06:38:00	9.15
2011-02-23 08:38:00	10.267
2011-02-23 10:38:00	9.989
2011-02-23 14:38:00	11.523
2011-02-23 16:38:00	10.49
2011-02-23 18:38:00	10.009
2011-02-23 22:38:00	8.394
2011-02-24 00:38:00	7.58
2011-02-24 02:38:00	7.34
2011-02-24 04:38:00	7.35
2011-02-24 06:38:00	7.392
2011-02-24 08:38:00	7.352
2011-02-24 10:38:00	7.396
2011-02-24 12:38:00	7.409
2011-02-24 14:38:00	7.758
2011-02-24 16:38:00	7.644
2011-02-24 18:38:00	7.549
2011-02-24 20:38:00	7.86
2011-02-24 22:38:00	7.727
2011-02-25 00:38:00	7.625
2011-02-25 02:38:00	7.514
2011-02-25 04:38:00	7.882
2011-02-25 06:38:00	8.224
2011-02-25 08:38:00	8.451
2011-02-25 10:38:00	7.71
2011-02-25 12:38:00	7.512
2011-02-25 14:38:00	7.464
2011-02-25 16:38:00	7.458
2011-02-25 18:38:00	7.544
2011-02-25 20:38:00	7.502
2011-02-26 00:38:00	7.453
2011-02-26 02:38:00	7.384
2011-02-26 04:38:00	7.589
2011-02-26 06:38:00	7.679
2011-02-26 08:38:00	7.808
2011-02-26 12:38:00	7.72
2011-02-26 18:38:00	7.572
2011-02-26 20:38:00	7.431
2011-02-26 22:38:00	7.434
2011-02-27 00:38:00	7.428
2011-02-27 06:39:00	7.498
2011-02-27 08:39:00	7.402
2011-02-27 10:39:00	7.383
2011-02-27 12:39:00	7.349
2011-02-27 14:39:00	7.386
2011-02-27 16:39:00	7.352
2011-02-27 18:39:00	7.401
2011-02-27 20:39:00	7.373
2011-02-28 06:39:00	7.408
2011-02-28 08:39:00	7.329
2011-02-28 10:39:00	7.45
2011-02-28 12:39:00	7.464
2011-02-28 14:39:00	7.445
2011-02-28 16:39:00	7.358
2011-02-28 18:39:00	7.483
2011-02-28 20:39:00	7.4
2011-02-28 22:39:00	7.43
2011-03-01 02:39:00	7.425
2011-03-01 04:39:00	7.363
2011-03-01 06:39:00	7.518
2011-03-01 08:39:00	7.406
2011-03-01 10:39:00	7.384
2011-03-01 12:39:00	7.374
2011-03-01 14:39:00	7.381
2011-03-01 16:39:00	7.443
2011-03-01 18:39:00	7.465
2011-03-01 20:39:00	7.437
2011-03-01 22:39:00	7.409
2011-03-02 00:39:00	7.417
2011-03-02 10:07:00	7.316
2011-03-02 12:07:00	7.435
2011-03-02 14:07:00	7.373
2011-03-02 16:07:00	7.38
2011-03-02 18:07:00	7.416
2011-03-02 22:07:00	7.435
2011-03-03 00:07:00	7.476
2011-03-03 02:07:00	7.41
2011-03-03 04:08:00	7.403
2011-03-03 06:08:00	7.466
2011-03-03 08:08:00	7.388
2011-03-03 10:08:00	7.375
2011-03-03 12:08:00	7.394
2011-03-03 14:08:00	7.42
2011-03-03 16:08:00	7.404
2011-03-03 18:08:00	7.452
2011-03-03 20:08:00	7.489
2011-03-03 22:08:00	7.422
2011-03-04 00:08:00	7.354
2011-03-04 02:08:00	7.383
2011-03-04 04:08:00	7.432
2011-03-04 06:08:00	7.4
2011-03-04 08:08:00	8.732
2011-03-04 10:08:00	8.741
2011-03-04 12:08:00	12.867
2011-03-04 14:08:00	9.274
2011-03-04 16:08:00	8.529
2011-03-04 18:08:00	7.931
2011-03-04 20:08:00	8.001
2011-03-04 22:08:00	7.983
2011-03-05 00:08:00	8.243
2011-03-05 02:08:00	7.943
2011-03-05 04:08:00	8.033
2011-03-05 06:08:00	8.069
2011-03-05 08:08:00	8.084
2011-03-05 10:08:00	8.745
2011-03-05 12:08:00	9.28
2011-03-05 14:08:00	8.37
2011-03-05 16:08:00	7.602
2011-03-05 18:08:00	7.481
2011-03-05 20:08:00	7.489
2011-03-05 22:08:00	7.435
2011-03-06 00:08:00	7.42
2011-03-06 02:08:00	7.421
2011-03-06 08:08:00	7.364
2011-03-06 10:08:00	7.314
2011-03-06 12:08:00	7.276
2011-03-06 14:08:00	7.321
2011-03-06 16:08:00	7.441
2011-03-06 18:08:00	7.405
2011-03-06 20:08:00	7.393
2011-03-07 06:08:00	7.393
2011-03-07 08:08:00	7.371
2011-03-07 10:08:00	7.373
2011-03-07 12:08:00	7.432
2011-03-07 14:08:00	7.398
2011-03-07 16:08:00	7.362
2011-03-07 18:08:00	7.354
2011-03-07 20:08:00	7.407
2011-03-07 22:08:00	7.359
2011-03-08 00:08:00	7.377
2011-03-08 02:08:00	7.327
2011-03-08 04:08:00	7.42
2011-03-08 06:08:00	7.411
2011-03-08 08:08:00	7.389
2011-03-08 10:08:00	7.329
2011-03-08 12:09:00	7.354
2011-03-08 14:09:00	7.447
2011-03-08 16:09:00	7.385
2011-03-08 18:09:00	7.387
2011-03-08 20:09:00	7.39
2011-03-08 22:09:00	7.439
2011-03-09 00:09:00	7.455
2011-03-09 02:09:00	7.431
2011-03-09 04:09:00	7.405
2011-03-09 06:09:00	7.345
2011-03-09 08:09:00	7.434
2011-03-09 10:09:00	7.447
2011-03-09 12:09:00	7.445
2011-03-09 14:09:00	7.471
2011-03-09 16:09:00	7.438
2011-03-09 18:09:00	7.413
2011-03-09 22:09:00	7.336
2011-03-10 00:09:00	7.377
2011-03-10 02:09:00	7.299
2011-03-10 04:09:00	7.384
2011-03-10 06:09:00	7.435
2011-03-10 08:09:00	7.375
2011-03-10 10:09:00	7.442
2011-03-10 12:09:00	7.405
2011-03-10 14:09:00	7.258
2011-03-10 16:09:00	7.382
2011-03-10 18:09:00	7.41
2011-03-10 20:09:00	7.384
2011-03-10 22:09:00	7.3
2011-03-11 00:09:00	7.386
2011-03-11 02:09:00	7.351
2011-03-11 04:09:00	7.401
2011-03-11 06:09:00	7.47
2011-03-11 08:09:00	7.75
2011-03-11 10:09:00	7.669
2011-03-11 12:09:00	7.798
2011-03-11 14:09:00	7.963
2011-03-11 16:09:00	8.092
2011-03-11 18:09:00	8.078
2011-03-11 20:09:00	8.073
2011-03-11 22:09:00	8.188
2011-03-12 00:09:00	8.142
2011-03-12 06:09:00	8.575
2011-03-12 08:09:00	8.822
2011-03-12 10:09:00	8.945
2011-03-12 12:09:00	9.021
2011-03-12 14:09:00	9.205
2011-03-12 16:09:00	9.003
2011-03-12 18:09:00	9.132
2011-03-12 20:09:00	9.045
2011-03-12 22:09:00	8.981
2011-03-13 00:09:00	9.231
2011-03-13 02:09:00	7.852
2011-03-13 08:09:00	7.468
2011-03-13 10:09:00	7.358
2011-03-13 12:09:00	7.422
2011-03-13 14:10:00	7.415
2011-03-13 16:10:00	7.431
2011-03-13 18:10:00	7.429
2011-03-13 20:10:00	7.36
2011-03-14 06:10:00	7.352
2011-03-14 08:10:00	7.456
2011-03-14 10:10:00	7.421
2011-03-14 12:10:00	7.454
2011-03-14 14:10:00	7.441
2011-03-14 16:10:00	7.404
2011-03-14 18:10:00	7.418
2011-03-14 20:10:00	7.453
2011-03-14 22:10:00	7.461
2011-03-15 00:10:00	7.494
2011-03-15 02:10:00	7.417
2011-03-15 04:10:00	7.483
2011-03-15 06:10:00	7.427
2011-03-15 08:10:00	7.427
2011-03-15 10:10:00	7.417
2011-03-15 12:10:00	7.412
2011-03-15 14:10:00	7.534
2011-03-15 16:10:00	7.461
2011-03-15 18:10:00	7.472
2011-03-15 20:10:00	7.449
2011-03-15 22:10:00	7.481
2011-03-16 00:10:00	7.478
2011-03-16 02:10:00	7.444
2011-03-16 04:10:00	7.481
2011-03-17 05:16:00	8.186
2011-03-17 07:16:00	8.288
2011-03-17 09:16:00	8.179
2011-03-17 11:16:00	10.702
2011-03-17 13:16:00	9.933
2011-03-17 15:16:00	9.257
2011-03-17 17:16:00	8.874
2011-03-17 19:16:00	8.622
2011-03-17 21:16:00	9.236
2011-03-17 23:16:00	9.709
2011-03-18 01:16:00	9.607
2011-03-18 03:16:00	9.353
2011-03-18 05:16:00	7.746
2011-03-18 07:16:00	7.424
2011-03-18 09:16:00	7.344
2011-03-18 11:16:00	7.335
2011-03-18 13:16:00	7.363
2011-03-18 15:16:00	7.447
2011-03-18 17:16:00	7.39
2011-03-18 19:16:00	7.425
2011-03-18 21:16:00	7.428
2011-03-18 23:16:00	7.381
2011-03-19 01:16:00	7.439
2011-03-19 03:16:00	10.138
2011-03-19 05:16:00	8.687
2011-03-19 07:16:00	8.83
2011-03-19 09:16:00	8.776
2011-03-19 11:17:00	8.328
2011-03-19 13:17:00	8.234
2011-03-19 15:17:00	8.045
2011-03-19 17:17:00	7.836
2011-03-19 19:17:00	7.933
2011-03-19 21:17:00	8.108
2011-03-19 23:17:00	8.204
2011-03-20 01:17:00	8.006
2011-03-20 07:17:00	7.577
2011-03-20 09:17:00	7.696
2011-03-20 11:17:00	7.584
2011-03-20 13:17:00	7.453
2011-03-20 15:17:00	7.544
2011-03-20 17:17:00	7.54
2011-03-20 19:17:00	7.349
2011-03-20 21:17:00	7.415
2011-03-21 07:17:00	7.379
2011-03-21 09:17:00	7.439
2011-03-21 11:17:00	7.454
2011-03-21 13:17:00	7.38
2011-03-21 15:17:00	7.445
2011-03-21 17:17:00	7.446
2011-03-21 19:17:00	7.406
2011-03-21 21:17:00	7.344
2011-03-21 23:17:00	7.402
2011-03-22 01:17:00	7.48
2011-03-22 03:17:00	7.465
2011-03-22 05:17:00	7.468
2011-03-22 07:17:00	7.418
2011-03-22 09:17:00	7.381
2011-03-22 11:17:00	7.48
2011-03-22 13:17:00	7.347
2011-03-22 15:17:00	7.424
2011-03-22 17:17:00	7.43
2011-03-22 19:17:00	7.422
2011-03-22 21:17:00	7.462
2011-03-22 23:17:00	7.469
2011-03-23 01:17:00	7.374
2011-03-23 03:17:00	7.412
2011-03-23 05:17:00	7.398
2011-03-23 07:17:00	7.407
2011-03-23 09:17:00	7.507
2011-03-23 11:17:00	7.499
2011-03-23 13:17:00	7.437
2011-03-23 15:17:00	7.374
2011-03-23 17:17:00	7.406
2011-03-23 19:17:00	7.479
2011-03-23 23:17:00	7.481
2011-03-24 01:17:00	7.434
2011-03-24 03:17:00	7.39
2011-03-24 05:17:00	7.443
2011-03-24 07:17:00	7.45
2011-03-24 09:17:00	7.396
2011-03-24 11:17:00	7.436
2011-03-24 13:17:00	7.397
2011-03-24 15:17:00	7.409
2011-03-24 17:17:00	7.425
2011-03-24 19:18:00	7.42
2011-03-24 21:18:00	7.462
2011-03-24 23:18:00	7.464
2011-03-25 01:18:00	7.371
2011-03-25 03:18:00	7.374
2011-03-25 05:18:00	7.472
2011-03-25 07:18:00	7.458
2011-03-25 09:18:00	7.411
2011-03-25 11:18:00	7.358
2011-03-25 13:18:00	7.462
2011-03-25 15:18:00	7.4
2011-03-25 17:18:00	7.439
2011-03-25 19:18:00	7.444
2011-03-25 21:18:00	7.402
2011-03-25 23:18:00	7.428
2011-03-26 01:18:00	7.373
2011-03-26 03:18:00	7.401
2011-03-26 05:18:00	7.411
2011-03-26 07:18:00	7.388
2011-03-26 09:18:00	7.425
2011-03-26 11:18:00	7.341
2011-03-26 13:18:00	7.427
2011-03-26 15:18:00	7.398
2011-03-26 17:18:00	7.433
2011-03-26 19:18:00	7.481
2011-03-26 21:18:00	7.503
2011-03-26 23:18:00	7.384
2011-03-27 01:18:00	7.347
2011-03-27 07:18:00	7.44
2011-03-27 09:18:00	7.33
2011-03-27 11:18:00	7.36
2011-03-27 13:18:00	7.449
2011-03-27 15:18:00	7.475
2011-03-27 17:18:00	7.453
2011-03-27 19:18:00	7.471
2011-03-27 21:18:00	7.484
2011-03-28 07:18:00	7.315
2011-03-28 09:18:00	7.451
2011-03-28 11:18:00	7.875
2011-03-28 13:18:00	7.613
2011-03-28 15:18:00	7.855
2011-03-28 17:18:00	7.939
2011-03-28 19:18:00	8.014
2011-03-29 01:18:00	8.322
2011-03-29 03:18:00	8.012
2011-03-29 05:18:00	7.557
2011-03-29 09:18:00	7.559
2011-03-29 11:18:00	10.207
2011-03-29 13:18:00	9.14
2011-03-29 15:18:00	9.843
2011-03-29 17:18:00	9.821
2011-03-29 19:18:00	9.18
2011-03-29 21:18:00	8.531
2011-03-29 23:18:00	8.289
2011-03-30 01:18:00	8.194
2011-03-30 03:19:00	8.668
2011-03-30 05:19:00	8.164
2011-03-30 07:19:00	8.342
2011-03-30 09:19:00	8.737
2011-03-30 11:19:00	8.434
2011-03-30 13:19:00	8.029
2011-03-30 15:19:00	8.197
2011-03-30 17:19:00	8.997
2011-03-30 19:19:00	8.597
2011-03-30 23:19:00	8.57
2011-03-31 12:32:00	8.822
2011-03-31 14:32:00	8.77
2011-03-31 16:32:00	7.586
2011-03-31 18:32:00	7.444
2011-03-31 20:32:00	7.369
2011-03-31 22:32:00	7.403
2011-04-01 00:32:00	7.418
2011-04-01 02:32:00	7.422
2011-04-01 04:32:00	7.479
2011-04-01 06:32:00	7.391
2011-04-01 08:32:00	7.416
2011-04-01 10:32:00	7.378
2011-04-01 12:32:00	7.971
2011-04-01 14:32:00	8.746
2011-04-01 16:32:00	9.765
2011-04-01 18:32:00	15.023
2011-04-01 20:32:00	15.175
2011-04-01 22:32:00	11.101
2011-04-02 00:32:00	8.54
2011-04-02 02:32:00	7.638
2011-04-02 04:32:00	7.456
2011-04-02 06:32:00	7.403
2011-04-02 08:32:00	7.472
2011-04-02 10:32:00	7.38
2011-04-02 12:32:00	7.435
2011-04-02 14:32:00	7.937
2011-04-02 16:32:00	7.931
2011-04-02 18:32:00	7.707
2011-04-02 20:32:00	7.697
2011-04-02 22:32:00	7.701
2011-04-03 00:32:00	7.585
2011-04-03 06:32:00	7.5
2011-04-03 08:32:00	7.353
2011-04-03 10:32:00	7.806
2011-04-03 12:32:00	8.093
2011-04-03 14:32:00	8.164
2011-04-03 16:32:00	7.953
2011-04-03 18:32:00	7.699
2011-04-03 20:32:00	7.675
2011-04-04 06:32:00	7.394
2011-04-04 08:32:00	7.548
2011-04-04 10:32:00	7.732
2011-04-04 12:32:00	8.217
2011-04-04 14:32:00	8.255
2011-04-04 16:32:00	8.753
2011-04-04 18:32:00	8.559
2011-04-04 20:32:00	8.492
2011-04-04 22:33:00	8.762
2011-04-05 00:33:00	8.541
2011-04-05 02:33:00	8.094
2011-04-05 04:33:00	8.554
2011-04-05 06:33:00	8.095
2011-04-05 08:33:00	8.024
2011-04-05 10:33:00	7.832
2011-04-29 06:42:00	8.329
2011-04-29 08:42:00	8.295
2011-04-29 10:42:00	8.302
2011-04-29 12:42:00	8.279
2011-04-29 14:42:00	9.099
2011-04-29 16:42:00	8.37
2011-04-29 18:42:00	8.362
2011-04-29 20:42:00	8.311
2011-04-29 22:42:00	8.698
2011-04-30 00:42:00	8.843
2011-04-30 02:42:00	9.144
2011-04-30 04:42:00	7.545
2011-04-30 06:42:00	7.507
2011-04-30 08:42:00	7.455
2011-04-30 10:42:00	7.476
2011-04-30 12:42:00	7.415
2011-04-30 14:42:00	7.463
2011-04-30 16:42:00	7.459
2011-04-30 18:42:00	7.451
2011-04-30 20:43:00	7.352
2011-04-30 22:43:00	7.48
2011-05-01 00:43:00	7.448
2011-05-01 06:43:00	7.42
2011-05-01 08:43:00	7.451
2011-05-01 10:43:00	7.471
2011-05-01 12:43:00	7.5
2011-05-01 14:43:00	7.431
2011-05-01 16:43:00	7.487
2011-05-01 18:43:00	7.486
2011-05-01 20:43:00	7.473
2011-05-02 06:43:00	7.478
2011-05-02 08:43:00	7.519
2011-05-02 10:43:00	7.503
2011-05-02 12:43:00	7.497
2011-05-02 14:43:00	7.46
2011-05-02 16:43:00	7.429
2011-05-02 18:43:00	7.449
2011-05-02 20:43:00	7.491
2011-05-02 22:43:00	7.445
2011-05-03 00:43:00	7.472
2011-05-03 02:43:00	7.467
2011-05-03 04:43:00	7.401
2011-05-03 06:43:00	7.518
2011-05-03 08:43:00	7.512
2011-05-03 10:43:00	7.41
2011-05-03 12:43:00	7.463
2011-05-03 14:43:00	7.625
2011-05-03 16:43:00	7.622
2011-05-03 18:43:00	7.782
2011-05-03 20:43:00	7.701
2011-05-03 22:43:00	7.761
2011-05-04 00:43:00	8.147
2011-05-04 06:43:00	7.751
2011-05-04 08:43:00	7.748
2011-05-04 15:25:00	8.292
2011-05-04 17:25:00	8.223
2011-05-04 19:25:00	8.255
2011-05-04 23:25:00	8.055
2011-05-05 01:25:00	8.018
2011-05-05 03:26:00	8.031
2011-05-05 05:26:00	8.034
2011-05-05 07:26:00	7.52
2011-05-05 09:26:00	7.468
2011-05-05 11:26:00	7.418
2011-05-05 13:26:00	7.534
2011-05-05 15:26:00	7.645
2011-05-05 17:26:00	7.59
2011-05-05 19:26:00	7.566
2011-05-05 21:26:00	7.633
2011-05-05 23:26:00	7.556
2011-05-06 01:26:00	7.49
2011-05-06 03:26:00	7.448
2011-05-06 05:26:00	7.419
2011-05-06 07:26:00	7.47
2011-05-06 09:26:00	7.417
2011-05-06 11:26:00	7.513
2011-05-06 13:26:00	7.524
2011-05-06 15:26:00	7.463
2011-05-06 17:26:00	7.573
2011-05-06 19:26:00	7.531
2011-05-06 21:26:00	7.552
2011-05-06 23:26:00	7.583
2011-05-07 01:26:00	7.63
2011-05-11 10:25:00	7.469
2011-05-11 12:25:00	7.434
2011-05-11 14:25:00	7.427
2011-05-11 16:25:00	7.415
2011-05-11 18:25:00	7.433
2011-05-11 22:25:00	7.569
2011-05-12 00:25:00	7.415
2011-05-12 02:25:00	7.536
2011-05-12 04:25:00	7.455
2011-05-12 06:25:00	7.542
2011-05-12 08:25:00	7.528
2011-05-12 10:25:00	7.501
2011-05-12 12:25:00	7.504
2011-05-12 14:25:00	7.426
2011-05-12 16:25:00	7.414
2011-05-12 18:25:00	7.361
2011-05-12 20:25:00	7.46
2011-05-12 22:25:00	7.529
2011-05-13 00:25:00	7.414
2011-05-13 02:25:00	7.588
2011-05-13 04:25:00	7.622
2011-05-13 06:25:00	7.592
2011-05-13 08:26:00	7.475
2011-05-13 10:26:00	7.5
2011-05-13 12:26:00	7.463
2011-05-13 14:26:00	7.502
2011-05-13 16:26:00	7.468
2011-05-13 18:26:00	7.625
2011-05-13 20:26:00	7.455
2011-05-13 22:26:00	7.341
2011-05-14 00:26:00	7.57
2011-05-14 02:26:00	7.475
2011-05-14 04:26:00	7.6
2011-05-14 06:26:00	7.553
2011-05-14 08:26:00	7.411
2011-05-14 10:26:00	7.522
2011-05-14 12:26:00	7.913
2011-05-14 14:26:00	7.839
2011-05-14 16:26:00	11.049
2011-05-14 18:26:00	8.894
2011-05-14 20:26:00	7.488
2011-05-14 22:26:00	7.41
2011-05-15 00:26:00	7.388
2011-05-15 02:26:00	7.531
2011-05-15 08:26:00	7.433
2011-05-15 10:26:00	8.12
2011-05-15 12:26:00	7.953
2011-05-15 14:26:00	8.686
2011-05-15 16:26:00	8.315
2011-05-15 18:26:00	8.196
2011-05-15 20:26:00	7.962
2011-05-16 06:26:00	7.681
2011-05-16 08:26:00	8.045
2011-05-16 10:26:00	10.051
2011-05-16 12:26:00	8.095
2011-05-16 14:26:00	7.5
2011-05-16 16:26:00	7.476
2011-05-16 18:26:00	7.693
2011-05-16 20:26:00	7.807
2011-05-16 22:26:00	7.84
2011-05-17 00:26:00	8.152
2011-05-17 02:26:00	8.033
2011-05-17 06:26:00	8.351
2011-05-25 10:49:00	7.939
2011-05-25 12:49:00	8.134
2011-05-25 14:49:00	8.345
2011-05-25 16:49:00	8.744
2011-05-25 18:49:00	10.358
2011-05-25 22:49:00	12.064
2011-05-26 00:49:00	11.647
2011-05-26 02:49:00	9.258
2011-05-26 04:49:00	9.846
2011-05-26 06:49:00	9.825
2011-05-26 08:49:00	9.133
2011-05-26 10:49:00	7.959
2011-05-26 12:49:00	8.089
2011-05-26 14:49:00	8.069
2011-05-26 16:49:00	8.041
2011-05-26 18:49:00	8.218
2011-05-26 20:49:00	8.272
2011-05-26 22:49:00	8.146
2011-05-27 04:49:00	8.437
2011-05-27 06:49:00	8.606
2011-05-27 08:49:00	8.364
2011-05-27 10:49:00	8.413
2011-05-27 12:49:00	9.127
2011-05-27 14:49:00	8.941
2011-05-27 16:49:00	9.591
2011-05-27 18:49:00	9.556
2011-05-27 20:49:00	9.393
2011-05-27 22:49:00	9.125
2011-05-28 00:49:00	9.367
2011-05-28 02:49:00	8.655
2011-05-28 04:49:00	8.529
2011-05-28 06:49:00	10.583
2011-05-28 08:49:00	8.439
2011-05-28 10:49:00	8.481
2011-05-28 12:49:00	8.691
2011-05-28 14:49:00	11.033
2011-05-28 16:49:00	10.603
2011-05-28 18:49:00	9.929
2011-05-28 20:49:00	9.398
2011-05-28 22:49:00	9.377
2011-05-29 00:49:00	9.613
2011-05-29 06:49:00	9.754
2011-05-29 08:49:00	9.622
2011-05-29 10:49:00	9.34
2011-05-29 12:49:00	8.478
2011-05-29 14:49:00	8.351
2011-05-29 16:49:00	8.245
2011-05-29 18:49:00	8.171
2011-05-29 20:49:00	8.18
2011-05-30 06:49:00	7.473
2011-05-30 08:49:00	7.394
2011-05-30 10:49:00	7.696
2011-05-30 12:50:00	7.559
2011-05-30 14:50:00	7.522
2011-05-30 16:50:00	7.555
2011-05-30 18:50:00	7.558
2011-05-30 20:50:00	7.452
2011-05-30 22:50:00	7.407
2011-05-31 00:50:00	7.541
2011-05-31 07:40:00	7.434
2011-05-31 09:41:00	7.33
2011-05-31 11:41:00	7.423
2011-05-31 13:41:00	7.419
2011-05-31 15:41:00	7.467
2011-05-31 17:41:00	7.366
2011-05-31 19:41:00	7.474
2011-05-31 21:41:00	7.403
2011-05-31 23:41:00	7.416
2011-06-01 01:41:00	7.526
2011-06-01 03:41:00	7.384
2011-06-01 05:41:00	7.504
2011-06-01 07:41:00	7.528
2011-06-01 09:41:00	7.543
2011-06-01 11:41:00	7.507
2011-06-01 13:41:00	7.605
2011-06-01 15:41:00	7.57
2011-06-01 21:41:00	8.837
2011-06-01 23:41:00	8.094
2011-06-02 01:41:00	8.092
2011-06-02 03:41:00	8.183
2011-06-02 05:41:00	8.34
2011-06-02 07:41:00	12.355
2011-06-02 09:41:00	9.491
2011-06-02 11:41:00	8.818
2011-06-02 13:41:00	7.741
2011-06-02 15:41:00	7.697
2011-06-02 17:41:00	7.65
2011-06-02 19:41:00	7.495
2011-06-02 21:41:00	7.421
2011-06-03 03:41:00	7.394
2011-06-03 05:41:00	7.454
2011-06-03 07:41:00	7.445
2011-06-03 09:41:00	7.416
2011-06-03 11:41:00	7.445
2011-06-03 13:41:00	7.493
2011-06-03 15:41:00	7.468
2011-06-03 17:41:00	7.449
2011-06-03 19:41:00	7.598
2011-06-03 21:41:00	7.54
2011-06-03 23:41:00	7.577
2011-06-04 01:41:00	7.52
2011-06-04 03:41:00	7.59
2011-06-04 05:41:00	7.687
2011-06-04 07:41:00	7.728
2011-06-04 09:41:00	8.878
2011-06-04 11:41:00	9.057
2011-06-04 13:41:00	10.423
2011-06-04 15:41:00	9.633
2011-06-04 17:41:00	9.629
2011-06-04 19:41:00	9.972
2011-06-04 21:41:00	9.31
2011-06-04 23:41:00	8.957
2011-06-05 01:41:00	8.564
2011-06-05 07:41:00	9.736
2011-06-05 09:41:00	8.037
2011-06-05 11:42:00	8.229
2011-06-05 13:42:00	8.273
2011-06-05 15:42:00	8.148
2011-06-05 17:42:00	8.063
2011-06-05 19:42:00	8.134
2011-06-06 05:42:00	8.467
2011-06-06 07:42:00	8.234
2011-06-06 09:42:00	8.131
2011-06-06 11:42:00	8.305
2011-06-06 13:42:00	8.063
2011-06-06 15:42:00	8.237
2011-06-06 17:42:00	8.055
2011-06-06 19:42:00	8.129
2011-06-06 21:42:00	7.957
2011-06-06 23:42:00	8.104
2011-06-07 01:42:00	8.639
2011-06-07 03:42:00	8.325
2011-06-07 05:42:00	8.21
2011-06-07 07:42:00	9.124
2011-06-07 09:42:00	15.382
2011-06-07 11:42:00	7.484
2011-06-07 13:42:00	7.664
2011-06-07 15:42:00	7.65
2011-06-07 17:42:00	7.648
2011-06-07 19:42:00	7.741
2011-06-07 21:42:00	7.961
2011-06-07 23:42:00	7.552
2011-06-08 01:42:00	7.4
2011-06-08 03:42:00	7.44
2011-06-08 05:42:00	7.466
2011-06-08 07:42:00	7.421
2011-06-08 09:42:00	7.53
2011-06-08 11:42:00	7.605
2011-06-08 13:42:00	7.504
2011-06-08 15:42:00	7.628
2011-06-08 17:42:00	7.639
2011-06-08 21:42:00	7.895
2011-06-08 23:42:00	7.715
2011-06-09 01:42:00	8.107
2011-06-09 03:42:00	7.594
2011-06-09 05:42:00	7.594
2011-06-09 07:42:00	7.941
2011-06-09 09:42:00	7.969
2011-06-09 11:42:00	8.001
2011-06-09 13:42:00	8.028
2011-06-09 15:42:00	8.124
2011-06-09 17:42:00	8.049
2011-06-09 19:42:00	8.078
2011-06-09 21:42:00	8.08
2011-06-09 23:42:00	7.981
2011-06-10 01:42:00	8.195
2011-06-10 03:42:00	8.913
2011-06-10 05:42:00	9.189
2011-06-10 07:42:00	9.076
2011-06-10 09:42:00	8.932
2011-06-10 11:42:00	8.404
2011-06-10 13:42:00	8.19
2011-06-10 15:42:00	8.077
2011-06-10 17:43:00	8.124
2011-06-10 19:43:00	8.362
2011-06-10 21:43:00	8.275
2011-06-10 23:43:00	8.283
2011-06-11 01:43:00	8.587
2011-06-11 03:43:00	8.398
2011-06-11 05:43:00	8.206
2011-06-11 07:43:00	7.927
2011-06-11 09:43:00	7.68
2011-06-11 11:43:00	7.379
2011-06-11 13:43:00	7.652
2011-06-11 15:43:00	7.545
2011-06-11 17:43:00	7.5
2011-06-11 19:43:00	7.476
2011-06-11 21:43:00	7.538
2011-06-11 23:43:00	7.576
2011-06-12 01:43:00	7.453
2011-06-12 07:43:00	7.453
2011-06-12 09:43:00	7.398
2011-06-12 11:43:00	7.362
2011-06-12 13:43:00	7.389
2011-06-12 15:43:00	7.526
2011-06-12 17:43:00	7.465
2011-06-12 19:43:00	7.531
2011-06-13 05:43:00	7.849
2011-06-13 07:43:00	8.146
2011-06-13 09:43:00	7.866
2011-06-13 11:43:00	8.11
2011-06-13 13:43:00	8.577
2011-06-13 15:43:00	8.096
2011-06-13 17:43:00	8.061
2011-06-13 19:43:00	7.965
2011-06-13 21:43:00	8.143
2011-06-13 23:43:00	8.21
2011-06-14 01:43:00	8.388
2011-06-14 03:43:00	8.431
2011-06-14 05:43:00	9.283
2011-06-14 07:43:00	8.242
2011-06-14 09:43:00	7.673
2011-06-14 11:43:00	7.926
2011-06-14 13:43:00	7.918
2011-06-14 15:43:00	7.847
2011-06-14 17:43:00	8.123
2011-06-14 19:43:00	8.204
2011-06-14 21:43:00	8.287
2011-06-14 23:43:00	8.293
2011-06-15 01:43:00	8.323
2011-06-15 03:43:00	9.326
2011-06-15 05:43:00	9.876
2011-06-15 07:43:00	8.772
2011-06-15 09:43:00	7.595
2011-06-15 11:43:00	7.953
2011-06-15 13:43:00	8.059
2011-06-15 15:43:00	7.815
2011-06-15 21:43:00	8.014
2011-06-15 23:43:00	7.946
2011-06-16 01:44:00	8.017
2011-06-16 03:44:00	7.921
2011-06-16 05:44:00	7.926
2011-06-16 07:44:00	7.831
2011-06-16 09:44:00	7.913
2011-06-16 11:44:00	7.929
2011-06-16 13:44:00	7.946
2011-06-16 15:44:00	8.004
2011-06-16 17:44:00	7.888
2011-06-16 19:44:00	7.914
2011-06-16 21:44:00	8.101
2011-06-16 23:44:00	8.315
2011-06-17 01:44:00	8.056
2011-06-17 03:44:00	7.932
2011-06-17 05:44:00	7.886
2011-06-17 07:44:00	7.762
2011-06-17 09:44:00	8.012
2011-06-17 11:44:00	8.062
2011-06-17 13:44:00	8.094
2011-06-17 15:44:00	8.167
2011-06-17 21:44:00	8.752
2011-06-17 23:44:00	8.654
2011-06-18 01:44:00	8.341
2011-06-18 03:44:00	8.049
2011-06-18 05:44:00	8.182
2011-06-18 07:44:00	8.423
2011-06-18 09:44:00	8.911
2011-06-18 11:44:00	8.764
2011-06-18 13:44:00	8.825
2011-06-18 15:44:00	9.467
2011-06-18 17:44:00	9.01
2011-06-18 19:44:00	12.581
2011-06-18 21:44:00	10.792
2011-06-18 23:44:00	11.94
2011-06-19 01:44:00	9.472
2011-06-19 07:44:00	9.723
2011-06-19 09:44:00	9.263
2011-06-19 11:44:00	9.792
2011-06-19 13:44:00	9.379
2011-06-19 15:44:00	8.961
2011-06-19 17:44:00	8.992
2011-06-19 19:44:00	8.903
2011-06-20 05:44:00	8.771
2011-06-20 07:44:00	9.37
2011-06-20 09:44:00	11.524
2011-06-20 11:44:00	12.118
2011-06-20 13:44:00	11.381
2011-06-20 15:44:00	9.481
2011-06-20 17:44:00	9.917
2011-06-20 19:44:00	10.109
2011-06-20 21:44:00	10.099
2011-06-20 23:44:00	10.454
2011-06-21 01:44:00	9.177
2011-06-21 03:44:00	9.177
2011-06-21 05:44:00	9.498
2011-06-21 07:44:00	8.349
2011-06-21 09:45:00	8.279
2011-06-21 11:45:00	8.261
2011-06-21 13:45:00	8.301
2011-06-21 15:45:00	8.856
2011-06-21 17:45:00	9.214
2011-06-21 19:45:00	9.131
2011-06-21 21:45:00	9.047
2011-06-21 23:45:00	9.468
2011-06-22 01:45:00	9.492
2011-06-22 03:45:00	9.287
2011-06-22 05:45:00	10.188
2011-06-22 07:45:00	10.187
2011-06-22 09:45:00	9.918
2011-06-22 11:45:00	9.826
2011-06-22 13:45:00	9.662
2011-06-22 15:45:00	9.928
2011-06-22 17:45:00	9.64
2011-06-22 21:45:00	9.233
2011-06-22 23:45:00	9.37
2011-06-23 01:45:00	9.507
2011-06-23 03:45:00	9.451
2011-06-23 05:45:00	9.369
2011-06-23 07:45:00	7.973
2011-06-23 09:45:00	7.713
2011-06-23 11:45:00	7.828
2011-06-23 13:45:00	7.83
2011-06-23 15:45:00	7.736
2011-06-23 17:45:00	7.398
2011-06-23 19:45:00	7.506
2011-06-23 21:45:00	7.539
2011-06-23 23:45:00	7.487
2011-06-24 01:45:00	7.439
2011-06-24 03:45:00	7.392
2011-06-24 05:45:00	7.475
2011-06-24 07:45:00	7.458
2011-06-24 09:45:00	7.409
2011-06-24 11:45:00	8.243
2011-06-24 13:45:00	8.553
2011-06-24 15:45:00	7.873
2011-06-24 17:45:00	7.68
2011-06-24 19:45:00	7.662
2011-06-24 21:45:00	7.659
2011-06-24 23:45:00	7.507
2011-06-25 01:45:00	7.48
2011-06-25 03:45:00	7.521
2011-06-25 05:45:00	7.6
2011-06-25 07:45:00	7.576
2011-06-25 09:45:00	7.647
2011-06-25 11:45:00	7.616
2011-06-25 13:45:00	7.487
2011-06-25 15:45:00	7.584
2011-06-25 17:45:00	7.694
2011-06-25 19:45:00	7.709
2011-06-25 21:45:00	7.649
2011-06-25 23:45:00	7.564
2011-06-26 01:45:00	7.584
2011-06-26 07:45:00	7.52
2011-06-26 09:45:00	7.597
2011-06-26 11:46:00	7.752
2011-06-26 13:46:00	7.664
2011-06-26 15:46:00	7.559
2011-06-26 17:46:00	7.467
2011-06-26 19:46:00	7.503
2011-06-27 05:46:00	7.558
2011-06-27 07:46:00	7.528
2011-06-27 09:46:00	7.552
2011-06-27 11:46:00	7.634
2011-06-27 13:46:00	8.655
2011-06-27 15:46:00	8.922
2011-06-27 17:46:00	8.85
2011-06-27 19:46:00	8.893
2011-06-27 21:46:00	8.861
2011-06-27 23:46:00	8.568
2011-06-28 01:46:00	8.709
2011-06-28 03:46:00	9.156
2011-06-28 05:46:00	9.108
2011-06-28 07:46:00	9.382
2011-06-28 09:46:00	11.747
2011-06-28 11:46:00	10.447
2011-06-28 13:46:00	10.921
2011-06-28 15:46:00	10.005
2011-06-28 17:46:00	9.521
2011-06-28 19:46:00	9.726
2011-06-28 21:46:00	10.135
2011-06-28 23:46:00	9.795
2011-06-29 01:46:00	9.312
2011-06-29 03:46:00	9.077
2011-06-29 05:46:00	9.231
2011-06-29 07:46:00	9.025
2011-06-29 09:46:00	9.783
2011-06-29 11:46:00	9.725
2011-06-29 13:46:00	9.413
2011-06-29 15:46:00	9.206
2011-06-29 17:46:00	9.347
2011-06-29 21:46:00	8.796
2011-06-29 23:46:00	8.32
2011-06-30 01:46:00	8.405
2011-06-30 03:46:00	8.35
2011-06-30 05:46:00	8.361
2011-06-30 07:46:00	8.495
2011-06-30 09:46:00	8.571
2011-06-30 11:46:00	8.502
2011-06-30 13:46:00	8.554
2011-06-30 15:46:00	8.715
2011-06-30 17:46:00	8.636
2011-06-30 19:46:00	8.478
2011-06-30 21:46:00	8.568
2011-06-30 23:46:00	8.633
2011-07-01 01:46:00	8.6
2011-07-01 03:46:00	8.618
2011-07-01 05:46:00	8.769
2011-07-01 07:46:00	8.493
2011-07-01 09:46:00	8.682
2011-07-01 11:46:00	8.783
2011-07-01 13:46:00	8.814
2011-07-01 15:46:00	8.28
2011-07-01 17:47:00	8.497
2011-07-01 19:47:00	8.669
2011-07-01 21:47:00	8.678
2011-07-01 23:47:00	8.837
2011-07-02 01:47:00	8.8
2011-07-02 03:47:00	8.599
2011-07-02 05:47:00	8.267
2011-07-02 07:47:00	9.055
2011-07-02 09:47:00	9.167
2011-07-02 11:47:00	10.059
2011-07-02 13:47:00	10.434
2011-07-02 15:47:00	10.518
2011-07-02 17:47:00	9.973
2011-07-02 19:47:00	8.715
2011-07-02 21:47:00	7.832
2011-07-02 23:47:00	7.616
2011-07-03 01:47:00	7.388
2011-07-03 07:47:00	7.427
2011-07-03 09:47:00	7.474
2011-07-03 11:47:00	7.448
2011-07-03 13:47:00	7.473
2011-07-03 15:47:00	7.376
2011-07-03 17:47:00	7.521
2011-07-03 19:47:00	7.582
2011-07-04 05:47:00	7.439
2011-07-04 07:47:00	7.522
2011-07-04 09:47:00	7.658
2011-07-04 11:47:00	7.628
2011-07-04 13:47:00	7.552
2011-07-04 15:47:00	7.982
2011-07-04 17:47:00	9.8
2011-07-04 19:47:00	9.426
2011-07-04 21:47:00	8.764
2011-07-04 23:47:00	8.99
2011-07-05 01:47:00	8.257
2011-07-05 03:47:00	8.336
2011-07-05 05:47:00	8.376
2011-07-05 07:47:00	8.883
2011-07-05 09:47:00	9.694
2011-07-05 11:47:00	10.328
2011-07-05 13:47:00	9.076
2011-07-05 15:47:00	8.667
2011-07-05 17:47:00	8.721
2011-07-05 19:47:00	8.765
2011-07-05 21:47:00	8.727
2011-07-05 23:47:00	8.74
2011-07-06 01:47:00	8.682
2011-07-06 03:47:00	8.236
2011-07-06 05:47:00	8.631
2011-07-06 07:47:00	8.938
2011-07-06 09:47:00	8.567
2011-07-06 11:47:00	9.153
2011-07-06 13:47:00	9.592
2011-07-06 15:47:00	9.867
2011-07-06 17:47:00	7.986
2011-07-06 21:47:00	7.944
2011-07-06 23:47:00	7.778
2011-07-07 01:48:00	7.669
2011-07-07 03:48:00	7.51
2011-07-07 05:48:00	7.544
2011-07-07 07:48:00	7.534
2011-07-07 09:48:00	7.335
2011-07-07 11:48:00	7.716
2011-07-07 13:48:00	7.703
2011-07-07 15:48:00	7.718
2011-07-07 17:48:00	7.929
2011-07-07 19:48:00	8.084
2011-07-07 21:48:00	8.036
2011-07-07 23:48:00	8.715
2011-07-08 01:48:00	9.09
2011-07-08 03:48:00	8.21
2011-07-08 05:48:00	8.023
2011-07-08 07:48:00	7.5
2011-07-08 09:48:00	7.357
2011-07-08 11:48:00	7.46
2011-07-08 13:48:00	7.604
2011-07-08 15:48:00	7.531
2011-07-08 17:48:00	7.649
2011-07-08 19:48:00	7.53
2011-07-08 21:48:00	7.543
2011-07-08 23:48:00	7.509
2011-07-09 01:48:00	7.52
2011-07-09 03:48:00	7.498
2011-07-09 05:48:00	7.526
2011-07-09 07:48:00	7.594
2011-07-09 09:48:00	7.469
2011-07-09 11:48:00	7.575
2011-07-09 13:48:00	8.215
2011-07-09 15:48:00	9.186
2011-07-09 17:48:00	8.605
2011-07-09 19:48:00	8.172
2011-07-09 21:48:00	8.231
2011-07-09 23:48:00	8.321
2011-07-10 01:48:00	8.358
2011-07-10 07:48:00	8.145
2011-07-10 09:48:00	7.729
2011-07-10 11:48:00	7.566
2011-07-10 17:48:00	7.692
2011-07-10 19:48:00	7.749
2011-07-11 05:48:00	8.394
2011-07-11 07:48:00	8.292
2011-07-11 09:48:00	8.603
2011-07-11 11:48:00	8.489
2011-07-11 13:48:00	8.577
2011-07-11 15:48:00	8.549
2011-07-11 17:48:00	8.617
2011-07-11 19:48:00	8.671
2011-07-11 21:48:00	8.47
2011-07-11 23:48:00	8.608
2011-07-12 01:48:00	8.163
2011-07-12 03:48:00	7.914
2011-07-12 05:48:00	8.458
2011-07-12 07:48:00	8.858
2011-07-12 09:49:00	8.082
2011-07-12 11:49:00	8.265
2011-07-12 13:49:00	8.064
2011-07-12 15:49:00	7.95
2011-07-12 17:49:00	7.854
2011-07-12 19:49:00	7.954
2011-07-12 21:49:00	7.959
2011-07-12 23:49:00	8.111
2011-07-13 01:49:00	8.603
2011-07-13 03:49:00	8.8
2011-07-13 05:49:00	8.78
2011-07-13 07:49:00	8.532
2011-07-13 09:49:00	8.581
2011-07-13 11:49:00	8.007
2011-07-13 13:49:00	8.093
2011-07-13 15:49:00	8.608
2011-07-13 17:49:00	9.443
2011-07-13 21:49:00	9.093
2011-07-13 23:49:00	9.36
2011-07-14 01:49:00	9.081
2011-07-14 03:49:00	9.546
2011-07-14 05:49:00	9.031
2011-07-14 07:49:00	9.949
2011-07-14 09:49:00	9.347
2011-07-14 11:49:00	9.046
2011-07-14 13:49:00	8.059
2011-07-14 15:49:00	8.086
2011-07-14 17:49:00	7.968
2011-07-14 19:49:00	7.982
2011-07-14 21:49:00	7.879
2011-07-14 23:49:00	8.134
2011-07-15 01:49:00	8.191
2011-07-15 03:49:00	8.058
2011-07-15 05:49:00	8.184
2011-07-15 07:49:00	8.396
2011-07-15 09:49:00	8.808
2011-07-15 11:49:00	8.56
2011-07-15 13:49:00	8.78
2011-07-15 15:49:00	8.911
2011-07-15 17:49:00	9.108
2011-07-15 19:49:00	9.133
2011-07-15 21:49:00	10.355
2011-07-15 23:49:00	9.742
2011-07-16 01:49:00	10.283
2011-07-16 03:49:00	9.41
2011-07-16 05:49:00	9.447
2011-07-16 09:49:00	8.382
2011-07-16 11:49:00	9.206
2011-07-16 13:49:00	9.772
2011-07-16 15:49:00	9.193
2011-07-16 17:49:00	8.284
2011-07-16 19:49:00	8.149
2011-07-16 21:49:00	8.291
2011-07-16 23:49:00	8.01
2011-07-17 01:49:00	7.988
2011-07-17 07:49:00	8.402
2011-07-17 09:49:00	7.936
2011-07-17 11:50:00	8.001
2011-07-17 13:50:00	7.982
2011-07-17 15:50:00	7.869
2011-07-17 17:50:00	8.04
2011-07-17 19:50:00	7.826
2011-07-18 05:50:00	7.817
2011-07-18 07:50:00	8.004
2011-07-18 09:50:00	8.025
2011-07-18 11:50:00	8.019
2011-07-18 13:50:00	8.235
2011-07-18 15:50:00	8.013
2011-07-18 17:50:00	8.063
2011-07-18 19:50:00	8.156
2011-07-18 21:50:00	7.898
2011-07-18 23:50:00	7.967
2011-07-19 01:50:00	7.888
2011-07-19 03:50:00	7.926
2011-07-19 05:50:00	7.927
2011-07-19 07:50:00	7.957
2011-07-19 09:50:00	7.786
2011-07-19 11:50:00	7.897
2011-07-19 13:50:00	8.032
2011-07-19 15:50:00	8.161
2011-07-19 17:50:00	8.109
2011-07-19 19:50:00	7.835
2011-07-19 21:50:00	7.631
2011-07-19 23:50:00	7.688
2011-07-20 01:50:00	7.678
2011-07-20 03:50:00	7.609
2011-07-20 05:50:00	7.603
2011-07-20 07:50:00	7.497
2011-07-20 09:50:00	7.605
2011-07-20 11:50:00	7.701
2011-07-20 13:50:00	7.714
2011-07-20 15:50:00	7.732
2011-07-20 17:50:00	7.641
2011-07-20 21:50:00	7.657
2011-07-20 23:50:00	7.568
2011-07-21 01:50:00	7.79
2011-07-21 03:50:00	7.624
2011-07-21 05:50:00	7.713
2011-07-21 07:50:00	7.942
2011-07-21 09:50:00	8.081
2011-07-21 11:50:00	7.978
2011-07-21 13:50:00	8.009
2011-07-21 15:50:00	8.689
2011-07-21 17:50:00	8.759
2011-07-21 19:50:00	8.294
2011-07-21 21:50:00	8.037
2011-07-21 23:50:00	8.09
2011-07-22 01:50:00	8.153
2011-07-22 03:50:00	8.102
2011-07-22 05:50:00	8.475
2011-07-22 07:50:00	14.312
2011-07-22 09:50:00	8.644
2011-07-22 11:50:00	8.519
2011-07-22 13:50:00	8.597
2011-07-22 15:50:00	8.727
2011-07-22 17:51:00	8.491
2011-07-22 19:51:00	8.799
2011-07-22 21:51:00	8.71
2011-07-22 23:51:00	9.08
2011-07-23 01:51:00	9.43
2011-07-23 03:51:00	9.665
2011-07-23 05:51:00	9.475
2011-07-23 07:51:00	9.752
2011-07-23 09:51:00	9.37
2011-07-23 11:51:00	9.525
2011-07-23 13:51:00	9.823
2011-07-23 15:51:00	9.711
2011-07-23 17:51:00	9.604
2011-07-23 19:51:00	9.394
2011-07-23 21:51:00	9.227
2011-07-23 23:51:00	9.607
2011-07-24 01:51:00	9.636
2011-07-24 07:51:00	9.494
2011-07-24 09:51:00	8.43
2011-07-24 11:51:00	8.417
2011-07-24 13:51:00	8.27
2011-07-24 15:51:00	8.445
2011-07-24 17:51:00	8.655
2011-07-24 19:51:00	8.569
2011-07-25 05:51:00	8.419
2011-07-25 07:51:00	8.501
2011-07-25 09:51:00	8.309
2011-07-25 11:51:00	8.374
2011-07-25 13:51:00	8.568
2011-07-25 15:51:00	8.337
2011-07-25 17:51:00	8.378
2011-07-25 19:51:00	8.153
2011-07-25 21:51:00	7.949
2011-07-25 23:51:00	7.976
2011-07-26 01:51:00	7.651
2011-07-26 03:51:00	7.539
2011-07-26 05:51:00	7.641
2011-07-26 07:51:00	7.673
2011-07-26 09:51:00	7.59
2011-07-26 11:51:00	7.688
2011-07-26 13:51:00	7.755
2011-07-26 15:51:00	8.023
2011-07-26 17:51:00	8.011
2011-07-26 19:51:00	7.809
2011-07-26 21:51:00	7.789
2011-07-26 23:51:00	7.731
2011-07-27 01:51:00	7.835
2011-07-27 03:51:00	8.185
2011-07-27 05:51:00	8.42
2011-07-27 07:51:00	8.37
2011-07-27 09:51:00	8.311
2011-07-27 11:51:00	8.568
2011-07-27 13:51:00	8.352
2011-07-27 15:51:00	8.527
2011-07-27 17:51:00	8.508
2011-07-27 21:51:00	8.921
2011-10-14 18:17:00	7.522
2011-10-14 20:17:00	7.612
2011-10-14 22:17:00	7.561
2011-10-15 00:17:00	7.51
2011-10-15 02:17:00	7.514
2011-10-15 04:17:00	7.596
2011-10-15 06:17:00	7.57
2011-10-15 08:17:00	7.582
2011-10-15 10:17:00	7.52
2011-10-15 12:17:00	7.577
2011-10-15 14:17:00	7.521
2011-10-15 16:17:00	7.513
2011-10-15 18:17:00	7.563
2011-10-15 20:17:00	7.623
2011-10-15 22:17:00	7.617
2011-10-16 00:17:00	7.552
2011-10-16 02:17:00	7.564
2011-10-16 08:17:00	7.522
2011-10-16 10:17:00	7.588
2011-10-16 12:17:00	7.607
2011-10-16 14:17:00	7.599
2011-10-16 16:17:00	7.555
2011-10-16 20:17:00	7.562
2011-10-17 03:17:00	7.479
2011-10-17 05:17:00	7.543
2011-10-17 07:17:00	7.843
2011-10-17 09:17:00	8.125
2011-10-17 11:17:00	12.584
2011-10-17 13:17:00	9.415
2011-10-17 15:17:00	8.717
2011-10-17 17:17:00	9.485
2011-10-17 19:17:00	9.386
2011-10-17 21:17:00	9.458
2011-10-17 23:17:00	9.573
2011-10-18 01:17:00	9.341
2011-10-18 03:17:00	8.391
2011-10-18 05:17:00	7.995
2011-10-18 07:17:00	7.752
2011-10-18 09:17:00	7.814
2011-10-18 11:18:00	7.958
2011-10-18 13:18:00	7.716
2011-10-18 15:18:00	7.758
2011-10-18 17:18:00	7.764
2011-10-18 19:18:00	8.264
2011-10-18 21:18:00	8.13
2011-10-18 23:18:00	8.494
2011-10-19 01:18:00	8.415
2011-10-19 03:18:00	8.596
2011-10-19 05:18:00	9.284
2011-10-19 07:18:00	9.481
2011-10-19 09:18:00	9.175
2011-10-19 11:18:00	14.133
2011-10-19 13:18:00	10.918
2011-10-19 15:18:00	10.621
2011-10-19 17:18:00	11.1
2011-10-19 19:18:00	11.062
2011-10-19 23:18:00	11.192
2011-10-20 01:18:00	10.61
2011-10-20 03:18:00	9.142
2011-10-20 05:18:00	9.018
2011-10-20 07:18:00	9.283
2011-10-20 09:18:00	9.25
2011-10-20 11:18:00	9.673
2011-10-20 13:18:00	10.821
2011-10-20 15:18:00	11.468
2011-10-20 17:18:00	11.295
2011-10-20 19:18:00	10.485
2011-10-20 21:18:00	10.313
2011-10-20 23:18:00	11.192
2011-10-21 01:18:00	11.382
2011-10-21 03:18:00	13.182
2011-10-21 05:18:00	10.262
2011-10-21 07:18:00	10.502
2011-10-21 09:18:00	11.277
2011-10-21 11:18:00	9.257
2011-10-21 13:18:00	9.473
2011-10-21 15:18:00	10.727
2011-10-21 17:18:00	10.52
2011-10-21 19:18:00	13.491
2011-10-21 21:18:00	17.688
2011-10-21 23:18:00	12.424
2011-10-22 01:18:00	11.727
2011-10-22 03:18:00	13.613
2011-10-22 05:18:00	12.984
2011-10-22 07:18:00	14.03
2011-10-22 09:18:00	13.848
2011-10-22 11:18:00	14.542
2011-10-22 13:18:00	15.347
2011-10-22 15:18:00	26.637
2011-10-22 17:18:00	16.995
2011-10-22 19:18:00	20.239
2011-10-22 21:18:00	16.244
2011-10-22 23:18:00	9.999
2011-10-23 01:18:00	7.57
2011-10-23 07:18:00	7.597
2011-10-23 09:18:00	7.591
2011-10-23 11:18:00	7.522
2011-10-23 13:19:00	7.519
2011-10-23 15:19:00	7.589
2011-10-23 17:19:00	7.601
2011-10-23 19:19:00	7.53
2011-10-23 21:19:00	7.53
2011-10-24 07:19:00	7.554
2011-10-24 09:19:00	7.551
2011-10-24 11:19:00	7.616
2011-10-24 13:19:00	7.631
2011-10-24 15:19:00	7.623
2011-10-24 17:19:00	7.571
2011-10-24 19:19:00	7.615
2011-10-24 21:19:00	7.645
2011-10-24 23:19:00	7.584
2011-10-25 01:19:00	7.61
2011-10-25 03:19:00	7.575
2011-10-25 05:19:00	7.568
2011-10-25 07:19:00	7.569
2011-10-25 09:19:00	8.309
2011-10-25 11:19:00	11.554
2011-10-25 13:19:00	20.416
2011-10-25 15:19:00	15.017
2011-10-25 17:19:00	11.46
2011-10-25 19:19:00	13.579
2011-10-25 21:19:00	12.781
2011-10-25 23:19:00	9.6
2011-10-26 01:19:00	9.374
2011-10-26 03:19:00	9.548
2011-10-26 05:19:00	9.269
2011-10-26 07:19:00	9.779
2011-10-26 09:19:00	9.204
2011-10-26 11:19:00	9.16
2011-10-26 13:19:00	9.29
2011-10-26 15:19:00	10.865
2011-10-26 17:19:00	10.142
2011-10-26 19:19:00	9.306
2011-10-26 23:19:00	9.624
2011-10-27 01:19:00	9.678
2011-10-27 03:19:00	14.524
2011-10-27 05:19:00	11.418
2011-10-27 07:19:00	10.432
2011-10-27 09:19:00	9.976
2011-10-27 11:19:00	12.872
2011-10-27 13:19:00	11.948
2011-10-27 15:19:00	10.786
2011-10-27 17:19:00	13.075
2011-10-27 19:19:00	12.637
2011-10-27 21:19:00	9.125
2011-10-27 23:19:00	8.839
2011-10-28 01:19:00	8.263
2011-10-28 03:19:00	7.835
2011-10-28 05:19:00	7.751
2011-10-28 07:19:00	7.753
2011-10-28 09:19:00	8.1
2011-10-28 11:19:00	9.232
2011-10-28 13:19:00	9.524
2011-10-28 15:19:00	9.692
2011-10-28 17:19:00	8.95
2011-10-28 19:20:00	9.134
2011-10-28 21:20:00	9.176
2011-10-28 23:20:00	8.448
2011-10-29 01:20:00	8.351
2011-10-29 03:20:00	8.793
2011-10-29 05:20:00	11.275
2011-10-29 07:20:00	10.352
2011-10-29 09:20:00	11.326
2011-10-29 11:20:00	11.634
2011-10-29 13:20:00	10.917
[truncated: 12,012 more rows]

## Sheet: SDZ_in-situ_GCECD
time	mole fractions
2013-10-09 09:28:00	8.68
2013-10-09 10:48:00	8.94
2013-10-09 12:08:00	8.75
2013-10-09 13:28:00	8.89
2013-10-09 14:48:00	9.07
2013-10-09 16:08:00	9.41
2013-10-09 17:28:00	9.38
2013-10-09 18:48:00	9.76
2013-10-09 20:08:00	9.5
2013-10-09 21:28:00	9.52
2013-10-09 22:48:00	9.45
2013-10-10 00:08:00	9.32
2013-10-10 01:28:00	8.87
2013-10-10 02:48:00	8.09
2013-10-10 04:08:00	7.99
2013-10-10 05:28:00	8.09
2013-10-10 06:48:00	8.16
2013-10-10 08:08:00	8.12
2013-10-10 09:28:00	8.13
2013-10-10 10:48:00	8.07
2013-10-10 12:08:00	8.15
2013-10-10 13:28:00	8.14
2013-10-10 14:48:00	8.14
2013-10-10 16:08:00	8.13
2013-10-10 17:28:00	8.17
2013-10-10 18:48:00	8.19
2013-10-10 20:08:00	8.16
2013-10-10 21:28:00	8.11
2013-10-10 22:48:00	8.08
2013-10-11 00:08:00	8.14
2013-10-11 01:28:00	8.18
2013-10-11 02:48:00	8.13
2013-10-11 04:08:00	8.69
2013-10-11 05:28:00	8.84
2013-10-11 06:48:00	9.01
2013-10-11 08:08:00	9.26
2013-10-11 09:28:00	8.97
2013-10-11 10:48:00	9.09
2013-10-11 12:08:00	10.12
2013-10-11 13:28:00	9.46
2013-10-11 14:48:00	9.54
2013-10-11 16:08:00	9.96
2013-10-11 17:28:00	9.89
2013-10-11 18:48:00	9.59
2013-10-11 20:08:00	9.96
2013-10-11 21:28:00	9.95
2013-10-11 22:48:00	9.11
2013-10-12 00:08:00	9.32
2013-10-12 01:28:00	9.38
2013-10-12 02:48:00	8.95
2013-10-12 04:08:00	8.48
2013-10-12 05:28:00	8.16
2013-10-12 06:48:00	8.12
2013-10-12 08:08:00	8.39
2013-10-12 09:28:00	8.34
2013-10-12 10:48:00	8.24
2013-10-12 12:08:00	8.34
2013-10-12 13:28:00	8.29
2013-10-12 14:48:00	8.31
2013-10-12 16:08:00	8.21
2013-10-12 17:28:00	8.17
2013-10-12 18:48:00	8.34
2013-10-12 20:08:00	8.22
2013-10-12 21:28:00	8.39
2013-10-12 22:48:00	8.32
2013-10-13 00:08:00	8.33
2013-10-13 01:28:00	8.34
2013-10-13 04:08:00	8.31
2013-10-13 05:28:00	8.29
2013-10-13 06:48:00	8.35
2013-10-13 08:08:00	8.27
2013-10-13 09:28:00	8.31
2013-10-13 10:48:00	8.33
2013-10-13 12:08:00	8.33
2013-10-13 13:28:00	8.32
2013-10-13 14:48:00	8.37
2013-10-13 16:08:00	8.27
2013-10-13 17:28:00	8.31
2013-10-13 18:48:00	8.35
2013-10-13 20:08:00	8.28
2013-10-13 21:28:00	8.11
2013-10-13 22:48:00	8.1
2013-10-14 00:08:00	8.17
2013-10-14 01:28:00	8.14
2013-10-14 08:08:00	8.19
2013-10-14 09:28:00	8.15
2013-10-14 10:48:00	8.16
2013-10-14 12:08:00	8.15
2013-10-14 13:28:00	8.14
2013-10-14 14:48:00	8.17
2013-10-14 16:08:00	8.16
2013-10-14 17:28:00	8.1
2013-10-14 18:48:00	8.18
2013-10-14 20:08:00	8
2013-10-14 21:28:00	8.13
2013-10-14 22:48:00	8.14
2013-10-15 00:08:00	8.15
2013-10-15 01:28:00	8.09
2013-10-15 02:48:00	8.19
2013-10-15 04:08:00	8.13
2013-10-15 05:28:00	8.2
2013-10-15 06:48:00	8.16
2013-10-15 08:08:00	8.19
2013-10-15 09:28:00	8.18
2013-10-15 10:48:00	8.11
2013-10-15 12:08:00	10.57
2013-10-15 13:28:00	9.1
2013-10-15 14:48:00	8.56
2013-10-15 16:08:00	8.37
2013-10-15 17:28:00	8.58
2013-10-15 18:48:00	8.74
2013-10-15 20:08:00	8.58
2013-10-15 21:28:00	8.67
2013-10-15 22:48:00	8.62
2013-10-16 00:08:00	8.66
2013-10-16 01:28:00	8.59
2013-10-16 04:08:00	8.42
2013-10-16 05:28:00	8.28
2013-10-16 06:48:00	8.28
2013-10-16 08:08:00	8.28
2013-10-16 09:28:00	8.23
2013-10-16 10:48:00	8.56
2013-10-16 12:08:00	10.29
2013-10-16 13:28:00	9.09
2013-10-16 14:48:00	9.97
2013-10-16 16:08:00	10.25
2013-10-16 17:28:00	9.06
2013-10-16 18:48:00	9.35
2013-10-16 20:08:00	10.21
2013-10-16 21:28:00	10.59
2013-10-16 22:48:00	9.04
2013-10-17 00:08:00	9.64
2013-10-17 01:28:00	9.52
2013-10-17 02:48:00	10.42
2013-10-17 04:08:00	9.35
2013-10-17 05:28:00	11.19
2013-10-17 06:48:00	9.11
2013-10-17 08:08:00	8.51
2013-10-17 09:28:00	8.59
2013-10-17 10:48:00	9.05
2013-10-17 12:08:00	9.56
2013-10-17 13:28:00	9.91
2013-10-17 14:48:00	9.82
2013-10-17 16:08:00	9.47
2013-10-17 17:28:00	9.06
2013-10-17 18:48:00	9.39
2013-10-17 20:08:00	9.52
2013-10-17 21:28:00	9.66
2013-10-17 22:48:00	9.61
2013-10-18 14:48:00	12.57
2013-10-18 16:08:00	13.39
2013-10-18 17:28:00	13.47
2013-10-18 18:48:00	13.71
2013-10-18 20:08:00	12.68
2013-10-18 21:28:00	11.63
2013-10-18 22:48:00	11.63
2013-10-19 00:08:00	9.59
2013-10-19 01:28:00	8.89
2013-10-19 02:48:00	8.31
2013-10-19 04:08:00	8.38
2013-10-19 05:28:00	8.54
2013-10-19 06:48:00	8.29
2013-10-19 08:08:00	8.17
2013-10-19 09:28:00	8.3
2013-10-19 10:48:00	8.28
2013-10-19 12:08:00	8.25
2013-10-19 13:28:00	8.24
2013-10-19 14:48:00	8.33
2013-10-19 16:08:00	8.26
2013-10-19 17:28:00	8.3
2013-10-19 18:48:00	8.25
2013-10-19 20:08:00	8.27
2013-10-19 21:28:00	8.23
2013-10-19 22:48:00	8.27
2013-10-20 00:08:00	8.23
2013-10-20 01:28:00	8.27
2013-10-20 04:08:00	8.23
2013-10-20 05:28:00	8.28
2013-10-20 06:48:00	8.24
2013-10-20 08:08:00	8.24
2013-10-20 09:28:00	8.31
2013-10-20 10:48:00	8.3
2013-10-20 12:08:00	8.33
2013-10-20 13:28:00	8.22
2013-10-20 14:48:00	8.56
2013-10-20 16:08:00	8.6
2013-10-20 17:28:00	8.43
2013-10-20 18:48:00	8.63
2013-10-20 20:08:00	8.97
2013-10-20 21:28:00	9.18
2013-10-20 22:48:00	9.54
2013-10-21 00:08:00	9.02
2013-10-21 01:28:00	9.15
2013-10-21 08:08:00	8.62
2013-10-21 09:28:00	8.84
2013-10-21 10:48:00	8.87
2013-10-21 12:08:00	8.99
2013-10-21 13:28:00	8.76
2013-10-21 14:48:00	8.76
2013-10-21 16:08:00	8.82
2013-10-21 17:28:00	9.01
2013-10-21 18:48:00	9.25
2013-10-21 20:08:00	9.21
2013-10-21 21:28:00	9.26
2013-10-21 22:48:00	9.51
2013-10-22 00:08:00	9.45
2013-10-22 01:28:00	9.31
2013-10-22 02:48:00	9.22
2013-10-22 04:08:00	8.95
2013-10-22 05:28:00	11.18
2013-10-22 06:48:00	9.02
2013-10-22 08:08:00	9.64
2013-10-22 09:28:00	9.86
2013-10-22 10:48:00	11.48
2013-10-22 12:08:00	9.75
2013-10-22 13:28:00	9.4
2013-10-22 14:48:00	9.31
2013-10-22 16:08:00	8.77
2013-10-22 17:28:00	8.52
2013-10-22 18:48:00	8.33
2013-10-22 20:08:00	8.3
2013-10-22 21:28:00	8.22
2013-10-22 22:48:00	8.26
2013-10-23 00:08:00	8.26
2013-10-23 01:28:00	8.17
2013-10-23 04:08:00	8.31
2013-10-23 05:28:00	8.26
2013-10-23 06:48:00	8.28
2013-10-23 08:08:00	8.38
2013-10-23 09:28:00	8.29
2013-10-23 10:48:00	8.3
2013-10-23 12:08:00	8.24
2013-10-23 13:28:00	8.26
2013-10-23 14:48:00	8.19
2013-10-23 16:08:00	8.2
2013-10-23 17:28:00	8.26
2013-10-23 18:48:00	8.33
2013-10-23 20:08:00	8.27
2013-10-23 21:28:00	8.18
2013-10-23 22:48:00	8.18
2013-10-24 00:08:00	8.23
2013-10-24 01:28:00	8.19
2013-10-24 02:48:00	8.18
2013-10-24 04:08:00	8.38
2013-10-24 05:28:00	8.48
2013-10-24 06:48:00	8.54
2013-10-24 08:08:00	8.48
2013-10-24 09:28:00	8.49
2013-10-24 10:48:00	8.48
2013-10-24 12:08:00	8.49
2013-10-24 13:28:00	8.52
2013-10-24 14:48:00	8.51
2013-10-24 16:08:00	8.55
2013-10-24 17:28:00	8.44
2013-10-24 18:48:00	8.29
2013-10-24 20:08:00	8.54
2013-10-24 21:28:00	8.45
2013-10-24 22:48:00	8.44
2013-10-25 00:08:00	8.43
2013-10-25 01:28:00	8.4
2013-10-25 02:48:00	8.41
2013-10-25 04:08:00	8.42
2013-10-25 05:28:00	8.4
2013-10-25 06:48:00	8.25
2013-10-25 08:08:00	8.46
2013-10-25 09:28:00	8.48
2013-10-25 10:48:00	8.38
2013-10-25 12:08:00	8.39
2013-10-25 13:28:00	8.38
2013-10-25 14:48:00	8.42
2013-10-25 16:08:00	8.38
2013-10-25 17:28:00	8.36
2013-10-25 18:48:00	8.35
2013-10-25 20:08:00	8.44
2013-10-25 21:28:00	8.45
2013-10-25 22:48:00	8.44
2013-10-26 00:08:00	8.34
2013-10-26 01:28:00	8.37
2013-10-26 02:48:00	8.44
2013-10-26 04:08:00	8.37
2013-10-26 05:28:00	8.75
2013-10-26 06:48:00	9.1
2013-10-26 08:08:00	8.9
2013-10-26 09:28:00	10.25
2013-10-26 10:48:00	10.03
2013-10-26 12:08:00	13
2013-10-26 13:28:00	17.81
2013-10-26 14:48:00	21.3
2013-10-26 16:08:00	15.54
2013-10-26 17:28:00	14.38
2013-10-26 18:48:00	15.06
2013-10-26 20:08:00	14.58
2013-10-26 21:28:00	14.31
2013-10-26 22:48:00	11.6
2013-10-27 00:08:00	10.98
2013-10-27 01:28:00	11.03
2013-10-27 04:08:00	9.97
2013-10-27 05:28:00	10.17
2013-10-27 06:48:00	12.13
2013-10-27 08:08:00	11.85
2013-10-27 09:28:00	10.93
2013-10-27 10:48:00	10.58
2013-10-27 12:08:00	11.32
2013-10-27 13:28:00	11.3
2013-10-27 14:48:00	10.68
2013-10-27 16:08:00	10.8
2013-10-27 17:28:00	10.81
2013-10-27 18:48:00	11.05
2013-10-27 20:08:00	11.44
2013-10-27 21:28:00	11.24
2013-10-27 22:48:00	11.39
2013-10-28 00:08:00	11.32
2013-10-28 01:28:00	11.31
2013-10-28 08:08:00	11.33
2013-10-28 09:28:00	11.31
2013-10-28 10:48:00	11.21
2013-10-28 12:08:00	10.97
2013-10-28 13:28:00	10.77
2013-10-28 14:48:00	8.51
2013-10-28 16:08:00	8.45
2013-10-28 17:28:00	8.42
2013-10-28 18:48:00	8.4
2013-10-28 20:08:00	8.34
2013-10-28 21:28:00	8.39
2013-10-28 22:48:00	8.5
2013-10-29 00:08:00	8.45
2013-10-29 01:28:00	8.36
2013-10-29 02:48:00	8.42
2013-10-29 04:08:00	8.39
2013-10-29 05:28:00	8.33
2013-10-29 06:48:00	8.22
2013-10-29 08:08:00	8.28
2013-10-29 09:28:00	8.33
2013-10-29 10:48:00	8.29
2013-10-29 12:08:00	8.3
2013-10-29 13:28:00	8.3
2013-10-29 14:48:00	8.3
2013-10-29 16:08:00	8.3
2013-10-29 17:28:00	8.32
2013-10-29 18:48:00	8.21
2013-10-29 20:08:00	8.3
2013-10-29 21:28:00	8.15
2013-10-29 22:48:00	8.2
2013-10-30 00:08:00	8.22
2013-10-30 01:28:00	8.29
2013-10-30 04:08:00	9
2013-10-30 05:28:00	9.79
2013-10-30 06:48:00	9.13
2013-10-30 08:08:00	9.55
2013-10-30 09:28:00	11.29
2013-10-30 10:48:00	13.07
2013-10-30 12:08:00	15.2
2013-10-30 13:28:00	18.66
2013-10-30 14:48:00	13.3
2013-10-30 16:08:00	11.76
2013-10-30 17:28:00	14.48
2013-10-30 18:48:00	18.75
2013-10-30 20:08:00	13.81
2013-10-30 21:28:00	14.05
2013-10-30 22:48:00	12.04
2013-10-31 00:08:00	11.69
2013-10-31 01:28:00	11.42
2013-10-31 02:48:00	11.25
2013-10-31 04:08:00	10.98
2013-10-31 05:28:00	10.67
2013-10-31 06:48:00	10.68
2013-10-31 08:08:00	11.41
2013-10-31 09:28:00	11.4
2013-10-31 10:48:00	13.82
2013-10-31 12:08:00	15.14
2013-10-31 13:28:00	15.25
2013-10-31 14:48:00	15.45
2013-10-31 16:08:00	12.44
2013-10-31 17:28:00	12.79
2013-10-31 18:48:00	11.79
2013-10-31 20:08:00	12.46
2013-10-31 21:28:00	11.97
2013-10-31 22:48:00	10.99
2013-11-01 00:08:00	11.22
2013-11-01 01:28:00	9.89
2013-11-01 02:48:00	10.26
2013-11-01 04:08:00	10.92
2013-11-01 05:28:00	13.89
2013-11-01 06:48:00	12.51
2013-11-01 08:08:00	15.2
2013-11-01 09:28:00	14.99
2013-11-01 10:48:00	15.28
2013-11-01 12:08:00	15.69
2013-11-01 13:28:00	17.7
2013-11-01 14:48:00	21.9
2013-11-01 16:08:00	22.79
2013-11-01 17:28:00	17.85
2013-11-01 18:48:00	14.47
2013-11-01 20:08:00	16.58
2013-11-01 21:28:00	17.38
2013-11-01 22:48:00	15.55
2013-11-02 00:08:00	15.2
2013-11-02 01:28:00	16.17
2013-11-02 02:48:00	16.28
2013-11-02 04:08:00	11.85
2013-11-02 05:28:00	12.53
2013-11-02 06:48:00	12.05
2013-11-02 08:08:00	13.12
2013-11-02 09:28:00	14.33
2013-11-02 10:48:00	20.36
2013-11-02 12:08:00	22.33
2013-11-02 13:28:00	28.02
2013-11-02 14:48:00	27.21
2013-11-02 16:08:00	22.99
2013-11-02 17:28:00	21.16
2013-11-02 18:48:00	22.12
2013-11-02 20:08:00	19.03
2013-11-02 21:28:00	17.07
2013-11-02 22:48:00	12.13
2013-11-03 00:08:00	9.44
2013-11-03 01:28:00	10.27
2013-11-03 04:08:00	8.32
2013-11-03 05:28:00	8.19
2013-11-03 06:48:00	8.13
2013-11-03 08:08:00	8.21
2013-11-03 09:28:00	8.16
2013-11-03 10:48:00	8.19
2013-11-03 12:08:00	8.23
2013-11-03 13:28:00	8.14
2013-11-03 14:48:00	8.09
2013-11-03 16:08:00	8.28
2013-11-03 17:28:00	8.27
2013-11-03 18:48:00	8.27
2013-11-03 20:08:00	8.34
2013-11-03 21:28:00	8.34
2013-11-03 22:48:00	8.31
2013-11-04 00:08:00	8.3
2013-11-04 01:28:00	8.16
2013-11-04 08:08:00	9.08
2013-11-04 09:28:00	9.45
2013-11-04 10:48:00	8.98
2013-11-04 12:08:00	15.79
2013-11-04 13:28:00	16.4
2013-11-04 14:48:00	13.61
2013-11-04 16:08:00	12.91
2013-11-04 17:28:00	12.21
2013-11-04 18:48:00	12.79
2013-11-04 20:08:00	11.46
2013-11-04 21:28:00	9.83
2013-11-04 22:48:00	9.96
2013-11-05 00:08:00	10.05
2013-11-05 01:28:00	10.07
2013-11-05 02:48:00	9.73
2013-11-05 04:08:00	9.05
2013-11-05 05:28:00	9.04
2013-11-05 06:48:00	9.39
2013-11-05 08:08:00	9.44
2013-11-05 09:28:00	9.99
2013-11-05 10:48:00	10.77
2013-11-05 12:08:00	11.23
2013-11-05 13:28:00	11
2013-11-05 14:48:00	10.91
2013-11-05 16:08:00	11.05
2013-11-05 17:28:00	11.12
2013-11-05 18:48:00	11
2013-11-05 20:08:00	11.12
2013-11-05 21:28:00	11.07
2013-11-05 22:48:00	11.27
2013-11-06 00:08:00	11.17
2013-11-06 01:28:00	11.32
2013-11-06 04:08:00	10.98
2013-11-06 05:28:00	9.6
2013-11-06 06:48:00	8.21
2013-11-06 08:08:00	8.3
2013-11-06 09:28:00	8.28
2013-11-06 10:48:00	8.27
2013-11-06 12:08:00	8.29
2013-11-06 13:28:00	8.32
2013-11-06 14:48:00	8.17
2013-11-06 16:08:00	8.3
2013-11-06 17:28:00	8.27
2013-11-06 18:48:00	8.19
2013-11-06 20:08:00	8.28
2013-11-06 21:28:00	8.19
2013-11-06 22:48:00	8.23
2013-11-07 00:08:00	8.27
2013-11-07 01:28:00	8.23
2013-11-07 02:48:00	8.26
2013-11-07 04:08:00	8.16
2013-11-07 05:28:00	8.24
2013-11-07 06:48:00	12.32
2013-11-07 08:08:00	8.97
2013-11-07 09:28:00	9.61
2013-11-07 10:48:00	10.33
2013-11-07 12:08:00	14.66
2013-11-07 13:28:00	12.32
2013-11-07 14:48:00	13.85
2013-11-07 16:08:00	12.33
2013-11-07 17:28:00	13.21
2013-11-07 18:48:00	12.86
2013-11-07 20:08:00	12.2
2013-11-07 21:28:00	11.25
2013-11-07 22:48:00	10.71
2013-11-08 00:08:00	10.63
2013-11-08 01:28:00	10.38
2013-11-08 02:48:00	10.54
2013-11-08 04:08:00	12.11
2013-11-08 05:28:00	12.65
2013-11-08 06:48:00	12.52
2013-11-08 08:08:00	12
2013-11-08 09:28:00	12.07
2013-11-08 10:48:00	12.21
2013-11-08 12:08:00	12.53
2013-11-08 13:28:00	13.06
2013-11-08 14:48:00	13.03
2013-11-08 16:08:00	13.54
2013-11-08 17:28:00	13.62
2013-11-08 18:48:00	13.34
2013-11-08 20:08:00	12.86
2013-11-08 21:28:00	12.59
2013-11-08 22:48:00	12.18
2013-11-09 00:08:00	12.02
2013-11-09 01:28:00	12.27
2013-11-09 02:48:00	11.33
2013-11-09 04:08:00	10.48
2013-11-09 05:28:00	9.16
2013-11-09 06:48:00	8.4
2013-11-09 08:08:00	8.22
2013-11-09 09:28:00	8.22
2013-11-09 10:48:00	8.22
2013-11-09 12:08:00	8.24
2013-11-09 13:28:00	8.29
2013-11-09 14:48:00	8.29
2013-11-09 16:08:00	8.22
2013-11-09 17:28:00	8.22
2013-11-09 18:48:00	8.23
2013-11-09 20:08:00	8.29
2013-11-09 21:28:00	8.28
2013-11-09 22:48:00	8.29
2013-11-10 00:08:00	8.22
2013-11-10 01:28:00	8.24
2013-11-10 04:08:00	8.26
2013-11-10 05:28:00	8.24
2013-11-10 06:48:00	8.28
2013-11-10 08:08:00	8.38
2013-11-10 09:28:00	8.35
2013-11-10 10:48:00	8.35
2013-11-10 12:08:00	8.24
2013-11-10 13:28:00	8.27
2013-11-10 14:48:00	8.29
2013-11-10 16:08:00	8.21
2013-11-10 17:28:00	8.24
2013-11-10 18:48:00	8.36
2013-11-10 20:08:00	8.27
2013-11-10 21:28:00	8.24
2013-11-10 22:48:00	8.17
2013-11-11 00:08:00	8.23
2013-11-11 01:28:00	8.34
2013-11-11 08:08:00	8.37
2013-11-11 09:28:00	9.51
2013-11-11 10:48:00	10.12
2013-11-11 12:08:00	9.79
2013-11-11 13:28:00	9.84
2013-11-11 14:48:00	9.77
2013-11-11 16:08:00	9.41
2013-11-11 17:28:00	9.72
2013-11-11 18:48:00	9.48
2013-11-11 20:08:00	9.53
2013-11-11 21:28:00	8.45
2013-11-11 22:48:00	8.53
2013-11-12 00:08:00	8.67
2013-11-12 01:28:00	8.26
2013-11-12 02:48:00	8.2
2013-11-12 04:08:00	8.22
2013-11-12 05:28:00	8.33
2013-11-12 06:48:00	8.28
2013-11-12 08:08:00	8.26
2013-11-12 09:28:00	8.27
2013-11-12 10:48:00	8.3
2013-11-12 12:08:00	8.24
2013-11-12 13:28:00	8.98
2013-11-12 14:48:00	9.03
2013-11-12 16:08:00	8.97
2013-11-12 17:28:00	8.99
2013-11-12 18:48:00	9.1
2014-01-01 03:27:00	8.39
2014-01-01 04:47:00	8.37
2014-01-01 06:07:00	8.23
2014-01-01 07:27:00	8.37
2014-01-01 08:47:00	8.42
2014-01-01 10:07:00	8.43
2014-01-01 11:27:00	8.36
2014-01-01 12:47:00	8.37
2014-01-01 14:07:00	8.33
2014-01-01 15:27:00	8.43
2014-01-01 16:47:00	8.36
2014-01-01 18:07:00	8.37
2014-01-01 19:27:00	8.42
2014-01-01 20:47:00	8.29
2014-01-01 22:07:00	8.33
2014-01-01 23:27:00	8.5
2014-01-02 00:47:00	8.43
2014-01-02 02:07:00	8.5
2014-01-02 03:27:00	8.94
2014-01-02 04:47:00	9.15
2014-01-02 06:07:00	9.48
2014-01-02 07:27:00	9.1
2014-01-02 08:47:00	9.22
2014-01-02 10:07:00	9.83
2014-01-02 11:27:00	13.69
2014-01-02 12:47:00	17.24
2014-01-02 14:07:00	15.23
2014-01-02 15:27:00	12.36
2014-01-02 16:47:00	8.91
2014-01-02 18:07:00	8.97
2014-01-02 19:27:00	9
2014-01-02 20:47:00	8.42
2014-01-02 22:07:00	8.51
2014-01-02 23:27:00	8.5
2014-01-03 00:47:00	8.36
2014-01-03 02:07:00	8.47
2014-01-03 04:47:00	8.24
2014-01-03 06:07:00	8.3
2014-01-03 07:27:00	8.28
2014-01-03 08:47:00	8.32
2014-01-03 10:07:00	8.32
2014-01-03 11:27:00	8.35
2014-01-03 12:47:00	8.27
2014-01-03 14:07:00	8.3
2014-01-03 15:27:00	8.3
2014-01-03 16:47:00	9.36
2014-01-03 18:07:00	10.45
2014-01-03 19:27:00	11.01
2014-01-03 20:47:00	11.01
2014-01-03 22:07:00	10.49
2014-01-03 23:27:00	10.28
2014-01-04 00:47:00	9.31
2014-01-04 02:07:00	9.39
2014-01-04 03:27:00	9.38
2014-01-04 04:47:00	9.78
2014-01-04 06:07:00	10.01
2014-01-04 07:27:00	10.37
2014-01-04 08:47:00	10.08
2014-01-04 10:07:00	9.93
2014-01-04 11:27:00	10.29
2014-01-04 12:47:00	12.65
2014-01-04 14:07:00	13.53
2014-01-04 15:27:00	11.8
2014-01-04 16:47:00	10.97
2014-01-04 18:07:00	11.17
2014-01-04 19:27:00	9.85
2014-01-04 20:47:00	9.69
2014-01-04 22:07:00	9.71
2014-01-04 23:27:00	9.45
2014-01-05 00:47:00	9.55
2014-01-05 03:27:00	8.55
2014-01-05 06:07:00	8.33
2014-01-05 07:27:00	8.4
2014-01-05 08:47:00	8.43
2014-01-05 10:07:00	8.34
2014-01-05 11:27:00	8.41
2014-01-05 12:47:00	8.36
2014-01-05 14:07:00	8.57
2014-01-05 15:27:00	8.69
2014-01-05 16:47:00	9.07
2014-01-05 18:07:00	9.52
2014-01-05 19:27:00	9.22
2014-01-05 20:47:00	9.15
2014-01-05 22:07:00	9.36
2014-01-05 23:27:00	10.08
2014-01-06 00:47:00	10.03
2014-01-06 07:27:00	10.99
2014-01-06 08:47:00	11.12
2014-01-06 10:07:00	11.42
2014-01-06 11:27:00	13.42
2014-01-06 12:47:00	16.86
2014-01-06 15:27:00	14.97
2014-01-06 16:47:00	13.22
2014-01-06 18:07:00	11.55
2014-01-06 19:27:00	11.53
2014-01-06 20:47:00	11.51
2014-01-06 22:07:00	11.22
2014-01-06 23:27:00	10.44
2014-01-07 00:47:00	10.27
2014-01-07 02:07:00	9.54
2014-01-07 03:27:00	8.61
2014-01-07 04:47:00	8.35
2014-01-07 06:07:00	8.29
2014-01-07 07:27:00	8.25
2014-01-07 08:47:00	8.27
2014-01-07 10:07:00	8.32
2014-01-07 11:27:00	8.34
2014-01-07 12:47:00	8.28
2014-01-07 14:07:00	8.32
2014-01-07 15:27:00	8.3
2014-01-07 16:47:00	8.35
2014-01-07 18:07:00	8.28
2014-01-07 20:47:00	8.33
2014-01-07 22:07:00	8.36
2014-01-07 23:27:00	8.31
2014-01-08 00:47:00	8.33
2014-01-08 03:27:00	8.32
2014-01-08 04:47:00	8.31
2014-01-08 06:07:00	8.34
2014-01-08 07:27:00	8.3
2014-01-08 08:47:00	8.34
2014-01-08 10:07:00	8.42
2014-01-08 11:27:00	8.34
2014-01-08 12:47:00	8.36
2014-01-08 14:07:00	8.29
2014-01-08 15:27:00	8.23
2014-01-08 16:47:00	8.35
2014-01-08 18:07:00	8.35
2014-01-08 19:27:00	8.31
2014-01-08 20:47:00	8.31
2014-01-08 22:07:00	8.36
2014-01-08 23:27:00	8.31
2014-01-09 00:47:00	8.31
2014-01-09 02:07:00	8.31
2014-01-09 03:27:00	8.42
2014-01-09 04:47:00	8.33
2014-01-09 06:07:00	8.35
2014-01-09 07:27:00	8.28
2014-01-09 08:47:00	8.35
2014-01-09 10:07:00	8.37
2014-01-09 11:27:00	8.34
2014-01-09 12:47:00	8.28
2014-01-09 14:07:00	8.27
2014-01-09 15:27:00	8.29
2014-01-09 16:47:00	8.35
2014-01-09 18:07:00	8.44
2014-01-09 19:27:00	8.62
2014-01-09 20:47:00	8.44
2014-01-09 22:07:00	8.35
2014-01-09 23:27:00	8.37
2014-01-10 00:47:00	8.37
2014-01-10 02:07:00	8.29
2014-01-10 03:27:00	8.33
2014-01-10 04:47:00	8.63
2014-01-10 06:07:00	8.66
2014-01-10 07:27:00	8.53
2014-01-10 08:47:00	8.49
2014-01-10 10:07:00	8.59
2014-01-10 11:27:00	8.5
2014-01-10 12:47:00	8.54
2014-01-10 14:07:00	8.4
2014-01-10 15:27:00	8.52
2014-01-10 16:47:00	8.5
2014-01-10 18:07:00	8.88
2014-01-10 19:27:00	8.65
2014-01-10 20:47:00	8.88
2014-01-10 22:07:00	9.1
2014-01-10 23:27:00	9.58
2014-01-11 00:47:00	8.46
2014-01-11 02:07:00	8.48
2014-01-11 03:27:00	8.48
2014-01-11 04:47:00	8.64
2014-01-11 06:07:00	8.79
2014-01-11 07:27:00	8.94
2014-01-11 08:47:00	8.72
2014-01-11 10:07:00	8.49
2014-01-11 11:27:00	8.77
2014-01-11 12:47:00	8.56
2014-01-11 14:07:00	8.35
2014-01-11 15:27:00	8.28
2014-01-11 16:47:00	8.36
2014-01-11 18:07:00	8.35
2014-01-11 19:27:00	8.24
2014-01-11 20:47:00	8.29
2014-01-11 22:07:00	8.28
2014-01-11 23:27:00	8.37
2014-01-12 00:47:00	8.26
2014-01-12 03:27:00	8.25
2014-01-12 04:47:00	8.32
2014-01-12 06:07:00	8.38
2014-01-12 07:27:00	8.38
2014-01-12 08:47:00	8.29
2014-01-12 10:07:00	8.27
2014-01-12 11:27:00	8.29
2014-01-12 12:47:00	8.19
2014-01-12 14:07:00	8.27
2014-01-12 15:27:00	8.35
2014-01-12 16:47:00	8.32
2014-01-12 18:07:00	8.45
2014-01-12 19:27:00	8.45
2014-01-12 20:47:00	8.48
2014-01-12 22:07:00	8.72
2014-01-12 23:27:00	8.74
2014-01-13 00:47:00	8.47
2014-01-13 07:27:00	8.1
2014-01-13 08:47:00	8.17
2014-01-13 10:07:00	8.32
2014-01-13 11:27:00	8.26
2014-01-13 12:47:00	8.28
2014-01-13 14:07:00	8.34
2014-01-13 15:27:00	8.31
2014-01-13 16:47:00	8.3
2014-01-13 18:07:00	8.34
2014-01-13 19:27:00	8.34
2014-01-13 20:47:00	8.37
2014-01-13 22:07:00	8.31
2014-01-13 23:27:00	8.39
2014-01-14 00:47:00	8.31
2014-01-14 02:07:00	8.37
2014-01-14 03:27:00	8.27
2014-01-14 04:47:00	8.35
2014-01-14 06:07:00	8.23
2014-01-14 07:27:00	8.26
2014-01-14 08:47:00	8.23
2014-01-14 10:07:00	8.1
2014-01-14 11:27:00	8.22
2014-01-14 12:47:00	8.36
2014-01-14 14:07:00	8.36
2014-01-14 15:27:00	8.36
2014-01-14 16:47:00	8.27
2014-01-14 18:07:00	8.55
2014-01-14 19:27:00	9.04
2014-01-14 20:47:00	9.42
2014-01-14 22:07:00	10.48
2014-01-14 23:27:00	9.29
2014-01-15 00:47:00	8.75
2014-01-15 03:27:00	8.51
2014-01-15 04:47:00	8.55
2014-01-15 10:07:00	8.48
2014-01-15 11:27:00	8.49
2014-01-15 12:47:00	17.85
2014-01-15 14:07:00	10.95
2014-01-15 15:27:00	11.93
2014-01-15 16:47:00	13.11
2014-01-15 18:07:00	11.32
2014-01-15 19:27:00	11.29
2014-01-15 20:47:00	10.98
2014-01-15 22:07:00	11.41
2014-01-15 23:27:00	10.13
2014-01-16 00:47:00	10.84
2014-01-16 02:07:00	9.42
2014-01-16 03:27:00	9.17
2014-01-16 04:47:00	9.45
2014-01-16 06:07:00	10.2
2014-01-16 07:27:00	10.21
2014-01-16 08:47:00	9.64
2014-01-16 10:07:00	10.11
2014-01-16 11:27:00	10.1
2014-01-16 12:47:00	10.9
2014-01-16 14:07:00	12.36
2014-01-16 15:27:00	11.7
2014-01-16 16:47:00	12.59
2014-01-16 18:07:00	12.98
2014-01-16 19:27:00	11.58
2014-01-16 20:47:00	11.59
2014-01-16 22:07:00	10.87
2014-01-16 23:27:00	10.46
2014-01-17 00:47:00	9.99
2014-01-17 02:07:00	9.54
2014-01-17 03:27:00	9.27
2014-01-17 06:07:00	9.74
2014-01-17 07:27:00	9.63
2014-01-17 10:07:00	9.98
2014-01-17 11:27:00	9.81
2014-01-17 12:47:00	9.52
2014-01-17 14:07:00	8.65
2014-01-17 15:27:00	8.37
2014-01-17 16:47:00	8.25
2014-01-17 18:07:00	8.26
2014-01-17 19:27:00	8.31
2014-01-17 20:47:00	8.21
2014-01-17 22:07:00	8.23
2014-01-17 23:27:00	8.21
2014-01-18 00:47:00	8.28
2014-01-18 02:07:00	8.28
2014-01-18 03:27:00	8.3
2014-01-18 04:47:00	8.23
2014-01-18 06:07:00	8.26
2014-01-18 07:27:00	8.24
2014-01-18 08:47:00	8.33
2014-01-18 10:07:00	8.63
2014-01-18 11:27:00	8.84
2014-01-18 12:47:00	9.36
2014-01-18 14:07:00	9.92
2014-01-18 15:27:00	10.48
2014-01-18 16:47:00	10.67
2014-01-18 18:07:00	9.48
2014-01-18 19:27:00	9.1
2014-01-18 20:47:00	9.27
2014-01-18 22:07:00	9.3
2014-01-18 23:27:00	9.75
2014-01-19 00:47:00	10.05
2014-01-19 03:27:00	9.6
2014-01-19 04:47:00	10.25
2014-01-19 06:07:00	10.33
2014-01-19 07:27:00	10.24
2014-01-19 08:47:00	10.25
2014-01-19 10:07:00	10.01
2014-01-19 11:27:00	8.36
2014-01-19 12:47:00	8.21
2014-01-19 14:07:00	8.32
2014-01-19 15:27:00	8.25
2014-01-19 16:47:00	8.29
2014-01-19 18:07:00	8.38
2014-01-19 19:27:00	8.21
2014-01-19 20:47:00	8.23
2014-01-19 22:07:00	8.18
2014-01-19 23:27:00	8.3
2014-01-20 00:47:00	8.27
2014-01-20 07:27:00	8.32
2014-01-20 08:47:00	8.32
2014-01-20 10:07:00	8.29
2014-01-20 11:27:00	8.3
2014-01-20 12:47:00	8.3
2014-01-20 14:07:00	8.32
2014-01-20 15:27:00	8.36
2014-01-20 16:47:00	8.36
2014-01-20 18:07:00	8.33
2014-01-20 19:27:00	8.31
2014-01-20 20:47:00	8.27
2014-01-20 22:07:00	8.27
2014-01-20 23:27:00	8.32
2014-01-21 00:47:00	8.24
2014-01-21 02:07:00	8.29
2014-01-21 03:27:00	8.27
2014-01-21 04:47:00	8.26
2014-01-21 06:07:00	8.29
2014-01-21 07:27:00	8.33
2014-01-21 08:47:00	8.33
2014-01-21 10:07:00	8.27
2014-01-21 11:27:00	8.5
2014-01-21 12:47:00	8.92
2014-01-21 14:07:00	10.54
2014-01-21 15:27:00	15.43
2014-01-21 16:47:00	13.43
2014-01-21 18:07:00	13.07
2014-01-21 19:27:00	12.01
2014-01-21 20:47:00	10.87
2014-01-21 22:07:00	8.91
2014-01-21 23:27:00	9.54
2014-01-22 00:47:00	9.39
2014-01-22 03:27:00	9.17
2014-01-22 04:47:00	9.39
2014-01-22 06:07:00	8.93
2014-01-22 07:27:00	8.67
2014-01-22 08:47:00	9.23
2014-01-22 10:07:00	9.49
2014-01-22 11:27:00	11.58
2014-01-22 12:47:00	10.9
2014-01-22 14:07:00	9.32
2014-01-22 15:27:00	9.16
2014-01-22 16:47:00	9.51
2014-01-22 18:07:00	9.78
2014-01-22 19:27:00	9.74
2014-01-22 20:47:00	9.42
2014-01-22 22:07:00	9.37
2014-01-22 23:27:00	9.17
2014-01-23 00:47:00	9.24
2014-01-23 02:07:00	9.17
2014-01-23 03:27:00	9.15
2014-01-23 04:47:00	9.16
2014-01-23 06:07:00	9.38
2014-01-23 07:27:00	10.04
2014-01-23 08:47:00	9.95
2014-01-23 10:07:00	10.06
2014-01-23 11:27:00	16.76
2014-01-23 12:47:00	13.2
2014-01-23 14:07:00	12.32
2014-01-23 15:27:00	13.33
2014-01-23 16:47:00	12.48
2014-01-23 18:07:00	10.26
2014-01-23 19:27:00	10.27
2014-01-23 20:47:00	10.14
2014-01-23 22:07:00	10.15
2014-01-23 23:27:00	10.17
2014-01-24 00:47:00	10.12
2014-01-24 02:07:00	9.92
2014-01-24 03:27:00	8.62
2014-01-24 04:47:00	8.42
2014-01-24 06:07:00	8.77
2014-01-24 07:27:00	8.4
2014-01-24 08:47:00	8.35
2014-01-24 10:07:00	8.19
2014-01-24 11:27:00	8.28
2014-01-24 12:47:00	8.18
2014-01-24 14:07:00	8.25
2014-01-24 15:27:00	8.21
2014-01-24 16:47:00	8.27
2014-01-24 18:07:00	8.25
2014-01-24 20:47:00	8.26
2014-01-24 22:07:00	8.26
2014-01-24 23:27:00	8.27
2014-01-25 00:47:00	8.25
2014-01-25 03:27:00	8.21
2014-01-25 04:47:00	8.27
2014-01-25 06:07:00	8.26
2014-01-25 07:27:00	8.22
2014-01-25 08:47:00	8.28
2014-01-25 10:07:00	8.26
2014-01-25 11:27:00	8.3
2014-01-25 12:47:00	8.28
2014-01-25 14:07:00	8.32
2014-01-25 15:27:00	8.29
2014-01-25 16:47:00	8.32
2014-01-25 18:07:00	8.34
2014-01-25 19:27:00	8.3
2014-01-25 20:47:00	8.3
2014-01-25 22:07:00	8.88
2014-01-25 23:27:00	8.87
2014-01-26 00:47:00	8.69
2014-01-26 03:27:00	9.33
2014-01-26 04:47:00	8.56
2014-01-26 06:07:00	8.84
2014-01-26 07:27:00	9.59
2014-01-26 08:47:00	8.86
2014-01-26 10:07:00	10.02
2014-01-26 11:27:00	9.52
2014-01-26 12:47:00	8.54
2014-01-26 14:07:00	8.69
2014-01-26 15:27:00	8.87
2014-01-26 16:47:00	8.82
2014-01-26 18:07:00	8.98
2014-01-26 19:27:00	8.93
2014-01-26 20:47:00	8.92
2014-01-26 22:07:00	8.91
2014-01-26 23:27:00	9.43
2014-01-27 00:47:00	9.05
2014-01-27 07:27:00	9.23
2014-01-27 08:47:00	8.43
2014-01-27 10:07:00	8.21
2014-01-27 11:27:00	8.29
2014-01-27 12:47:00	8.31
2014-01-27 14:07:00	8.24
2014-01-27 15:27:00	8.31
2014-01-27 16:47:00	8.29
2014-01-27 18:07:00	8.3
2014-01-27 19:27:00	8.26
2014-01-27 20:47:00	8.22
2014-01-27 22:07:00	8.27
2014-01-27 23:27:00	8.32
2014-01-28 00:47:00	8.26
2014-01-28 02:07:00	8.24
2014-01-28 03:27:00	8.36
2014-01-28 04:47:00	14.35
2014-01-28 06:07:00	8.62
2014-01-28 07:27:00	10.08
2014-01-28 08:47:00	9.46
2014-01-28 10:07:00	8.92
2014-01-28 11:27:00	8.49
2014-01-28 12:47:00	8.46
2014-01-28 14:07:00	8.45
2014-01-28 15:27:00	8.53
2014-01-28 16:47:00	8.62
2014-01-28 18:07:00	8.61
2014-01-28 19:27:00	8.53
2014-01-28 20:47:00	8.57
2014-01-28 22:07:00	8.54
2014-01-28 23:27:00	8.58
2014-01-29 00:47:00	8.6
2014-01-29 03:27:00	8.69
2014-01-29 04:47:00	8.68
2014-01-29 06:07:00	8.63
2014-01-29 07:27:00	8.69
2014-01-29 08:47:00	8.63
2014-01-29 10:07:00	8.74
2014-01-29 11:27:00	8.92
2014-01-29 12:47:00	8.83
2014-01-29 14:07:00	8.7
2014-01-29 15:27:00	8.42
2014-01-29 16:47:00	8.52
2014-01-29 18:07:00	8.35
2014-01-29 19:27:00	8.29
2014-01-29 20:47:00	8.31
2014-01-29 22:07:00	8.32
2014-01-29 23:27:00	8.22
2014-01-30 00:47:00	8.25
2014-01-30 02:07:00	8.23
2014-01-30 03:27:00	8.21
2014-01-30 04:47:00	8.31
2014-01-30 06:07:00	8.25
2014-01-30 07:27:00	8.27
2014-01-30 08:47:00	8.33
2014-01-30 10:07:00	8.29
2014-01-30 11:27:00	8.22
2014-01-30 12:47:00	8.29
2014-01-30 14:07:00	8.65
2014-01-30 15:27:00	8.46
2014-01-30 16:47:00	8.4
2014-01-30 18:07:00	8.36
2014-01-30 19:27:00	8.38
2014-01-30 20:47:00	8.42
2014-01-30 22:07:00	8.5
2014-01-30 23:27:00	8.44
2014-01-31 00:47:00	8.31
2014-01-31 02:07:00	8.41
2014-01-31 03:27:00	8.36
2014-01-31 04:47:00	8.42
2014-01-31 07:27:00	8.32
2014-01-31 08:47:00	8.29
2014-01-31 10:07:00	8.31
2014-01-31 11:27:00	8.41
2014-01-31 12:47:00	8.61
2014-01-31 14:07:00	8.57
2014-01-31 15:27:00	8.59
2014-01-31 16:47:00	8.63
2014-01-31 18:07:00	8.59
2014-01-31 19:27:00	8.44
2014-01-31 20:47:00	8.45
2014-01-31 22:07:00	8.42
2014-01-31 23:27:00	8.44
2014-02-01 00:47:00	8.4
2014-02-01 02:07:00	8.52
2014-02-01 03:27:00	8.41
2014-02-01 04:47:00	8.56
2014-02-01 06:07:00	8.61
2014-02-01 07:27:00	8.69
2014-02-01 08:47:00	8.57
2014-02-01 10:07:00	8.6
2014-02-01 11:27:00	8.61
2014-02-01 12:47:00	8.46
2014-02-01 14:07:00	8.49
2014-02-01 15:27:00	8.49
2014-02-01 16:47:00	8.97
2014-02-01 18:07:00	9.98
2014-02-01 19:27:00	10.03
2014-02-01 20:47:00	9.49
2014-02-01 22:07:00	9.86
2014-02-01 23:27:00	9.37
2014-02-02 00:47:00	9.07
2014-02-02 03:27:00	8.23
2014-02-02 04:47:00	8.21
2014-02-02 06:07:00	8.27
2014-02-02 07:27:00	8.32
2014-02-02 08:47:00	8.23
2014-02-02 10:07:00	8.25
2014-02-02 11:27:00	8.15
2014-02-02 12:47:00	8.25
2014-02-02 14:07:00	8.21
2014-02-02 15:27:00	8.27
2014-02-02 16:47:00	8.24
2014-02-02 18:07:00	8.27
2014-02-02 19:27:00	8.29
2014-02-02 20:47:00	8.32
2014-02-02 22:07:00	8.21
2014-02-02 23:27:00	8.25
2014-02-03 00:47:00	8.25
2014-02-03 07:27:00	8.29
2014-02-03 08:47:00	8.32
2014-02-03 10:07:00	8.26
2014-02-03 11:27:00	8.32
2014-02-03 12:47:00	8.29
2014-02-03 14:07:00	8.31
2014-02-03 15:27:00	8.33
2014-02-03 16:47:00	8.27
2014-02-03 18:07:00	8.3
2014-02-03 19:27:00	8.39
2014-02-03 20:47:00	8.29
2014-02-03 22:07:00	8.28
2014-02-03 23:27:00	8.3
2014-02-04 00:47:00	8.31
2014-02-04 02:07:00	8.29
2014-02-04 03:27:00	8.28
2014-02-04 04:47:00	8.34
2014-02-04 06:07:00	8.29
2014-02-04 07:27:00	8.3
2014-02-04 08:47:00	8.32
2014-02-04 10:07:00	8.26
2014-02-04 11:27:00	8.33
2014-02-04 12:47:00	8.27
2014-02-04 14:07:00	8.41
2014-02-04 15:27:00	8.39
2014-02-04 18:07:00	8.27
2014-02-04 19:27:00	8.35
2014-02-04 20:47:00	8.47
2014-02-04 22:07:00	8.38
2014-02-04 23:27:00	8.51
2014-02-05 00:47:00	8.35
2014-02-05 03:27:00	8.6
2014-02-05 06:07:00	8.72
2014-02-05 07:27:00	8.61
2014-02-05 08:47:00	8.79
2014-02-05 10:07:00	9.16
2014-02-05 11:27:00	10.49
2014-02-05 12:47:00	10.32
2014-02-05 14:07:00	9.62
2014-02-05 15:27:00	9.66
2014-02-05 16:47:00	9.65
2014-02-05 18:07:00	9.45
2014-02-05 19:27:00	9.44
2014-02-05 20:47:00	9.61
2014-02-05 22:07:00	9.47
2014-02-05 23:27:00	9.28
2014-02-06 00:47:00	9.3
2014-02-06 02:07:00	9.3
2014-02-06 03:27:00	9.26
2014-02-06 04:47:00	9.03
2014-02-06 06:07:00	8.78
2014-02-06 07:27:00	8.75
2014-02-06 08:47:00	8.64
2014-02-06 10:07:00	8.89
2014-02-06 11:27:00	8.81
2014-02-06 12:47:00	9.03
2014-02-06 14:07:00	9.03
2014-02-06 15:27:00	9.13
2014-02-06 16:47:00	8.8
2014-02-06 18:07:00	8.54
2014-02-06 19:27:00	8.47
2014-02-06 20:47:00	8.5
2014-02-06 22:07:00	8.66
2014-02-06 23:27:00	8.87
2014-02-07 00:47:00	8.84
2014-02-07 02:07:00	8.98
2014-02-07 03:27:00	8.92
2014-02-07 04:47:00	8.87
2014-02-07 06:07:00	8.72
2014-02-07 07:27:00	8.7
2014-02-07 08:47:00	8.68
2014-02-07 10:07:00	8.59
2014-02-07 11:27:00	8.56
2014-02-07 12:47:00	8.56
2014-02-07 14:07:00	8.52
2014-02-07 15:27:00	8.57
2014-02-07 16:47:00	8.63
2014-02-07 18:07:00	8.67
2014-02-07 19:27:00	8.85
2014-02-07 20:47:00	8.95
2014-02-07 22:07:00	8.98
2014-02-07 23:27:00	8.78
2014-02-08 00:47:00	9.05
2014-02-08 02:07:00	8.43
2014-02-08 03:27:00	8.33
2014-02-08 04:47:00	8.27
2014-02-08 06:07:00	8.32
2014-02-08 07:27:00	8.39
2014-02-08 08:47:00	8.29
2014-02-08 10:07:00	8.33
2014-02-08 11:27:00	8.25
2014-02-08 12:47:00	8.35
2014-02-08 14:07:00	8.31
2014-02-08 15:27:00	8.35
2014-02-08 16:47:00	8.34
2014-02-08 18:07:00	8.31
2014-02-08 19:27:00	8.37
2014-02-08 20:47:00	8.33
2014-02-08 22:07:00	8.22
2014-02-08 23:27:00	8.28
2014-02-09 00:47:00	8.36
2014-02-09 03:27:00	8.33
2014-02-09 04:47:00	8.29
2014-02-09 06:07:00	8.34
2014-02-09 07:27:00	8.33
2014-02-09 08:47:00	8.44
2014-02-09 10:07:00	8.37
2014-02-09 11:27:00	8.3
2014-02-09 12:47:00	8.2
2014-02-09 14:07:00	8.29
2014-02-09 15:27:00	8.27
2014-02-09 16:47:00	8.25
2014-02-09 18:07:00	8.31
2014-02-09 19:27:00	8.32
2014-02-09 20:47:00	8.33
2014-02-09 22:07:00	8.31
2014-02-09 23:27:00	8.3
2014-02-10 00:47:00	8.3
2014-02-10 07:27:00	8.28
2014-02-10 08:47:00	8.37
2014-02-10 10:07:00	10.28
2014-02-10 11:27:00	9.3
2014-02-10 12:47:00	8.57
2014-02-10 14:07:00	8.62
2014-02-10 15:27:00	8.97
2014-02-10 16:47:00	9.41
2014-02-10 18:07:00	9.28
2014-02-10 19:27:00	9.52
2014-02-10 20:47:00	9.85
2014-02-10 22:07:00	10.44
2014-02-10 23:27:00	10.16
2014-02-11 00:47:00	10.01
2014-02-11 02:07:00	9.85
2014-02-11 03:27:00	10.08
2014-02-11 04:47:00	9.33
2014-02-11 06:07:00	8.99
2014-02-11 07:27:00	9.35
2014-02-11 08:47:00	9.93
2014-02-11 10:07:00	10.41
2014-02-11 11:27:00	11
2014-02-11 12:47:00	11.78
2014-02-11 14:07:00	16.46
2014-02-11 15:27:00	10.98
2014-02-11 16:47:00	11.44
2014-02-11 18:07:00	14.79
2014-02-11 19:27:00	11.07
2014-02-11 20:47:00	9.15
2014-02-11 22:07:00	9.21
2014-02-11 23:27:00	9.23
2014-02-12 00:47:00	8.58
2014-02-12 03:27:00	8.49
2014-02-12 04:47:00	8.32
2014-02-12 06:07:00	8.28
2014-02-12 08:47:00	8.37
2014-02-12 10:07:00	8.49
2014-02-12 11:27:00	8.33
2014-02-12 12:47:00	9
2014-02-12 14:07:00	10.62
2014-02-12 15:27:00	9.15
2014-02-12 16:47:00	9.15
2014-02-12 18:07:00	9.42
2014-02-12 19:27:00	11.86
2014-02-12 20:47:00	10.18
2014-02-12 22:07:00	9.96
2014-02-12 23:27:00	11.42
2014-02-13 00:47:00	10.46
2014-02-13 02:07:00	11.08
2014-02-13 03:27:00	9.98
2014-02-13 04:47:00	9.33
2014-02-13 06:07:00	9.29
2014-02-13 07:27:00	9.79
2014-02-13 08:47:00	8.91
2014-02-13 10:07:00	8.89
2014-02-13 11:27:00	8.92
2014-02-13 12:47:00	8.84
2014-02-13 14:07:00	9.27
2014-02-13 15:27:00	9.29
2014-02-13 16:47:00	9.25
2014-02-13 18:07:00	9.19
2014-02-13 19:27:00	9.02
2014-02-13 20:47:00	9.37
2014-02-13 22:07:00	9.28
2014-02-13 23:27:00	9.28
2014-02-14 00:47:00	9.15
2014-02-14 02:07:00	9.21
2014-02-14 03:27:00	9.23
2014-02-14 04:47:00	9.61
2014-02-14 06:07:00	10.21
2014-02-14 07:27:00	10.56
2014-02-14 08:47:00	10.33
2014-02-14 10:07:00	11.17
2014-02-14 11:27:00	13.34
2014-02-14 12:47:00	10.84
2014-02-14 14:07:00	9.69
2014-02-14 15:27:00	10.92
2014-02-14 16:47:00	10.13
2014-02-14 18:07:00	13.83
2014-02-14 19:27:00	12.62
2014-02-14 20:47:00	12.41
2014-02-14 22:07:00	12.05
2014-02-14 23:27:00	11.77
2014-02-15 00:47:00	11.42
2014-02-15 02:07:00	11.58
2014-02-15 03:27:00	11.25
2014-02-15 04:47:00	11.3
2014-02-15 06:07:00	11.5
2014-02-15 07:27:00	11.37
2014-02-15 08:47:00	13.97
2014-02-15 10:07:00	14.09
2014-02-15 11:27:00	14.23
2014-02-15 12:47:00	13.82
2014-02-15 14:07:00	14.03
2014-02-15 15:27:00	13.6
2014-02-15 16:47:00	13.83
2014-02-15 18:07:00	13.87
2014-02-15 19:27:00	12.6
2014-02-15 20:47:00	10.31
2014-02-15 22:07:00	9.37
2014-02-15 23:27:00	8.91
2014-02-16 00:47:00	8.81
2014-02-16 03:27:00	8.56
2014-02-16 04:47:00	8.57
2014-02-16 06:07:00	8.49
2014-02-16 07:27:00	8.43
2014-02-16 08:47:00	8.4
2014-02-16 10:07:00	9.09
2014-02-16 11:27:00	9.5
2014-02-16 12:47:00	10.03
2014-02-16 14:07:00	9.99
2014-02-16 15:27:00	9.94
2014-02-16 16:47:00	9.53
2014-02-16 18:07:00	11.23
2014-02-16 19:27:00	10.55
2014-02-16 20:47:00	10.01
2014-02-16 22:07:00	8.77
2014-02-16 23:27:00	8.37
2014-02-17 00:47:00	8.44
2014-02-17 07:27:00	9.06
2014-02-17 08:47:00	10.05
2014-02-17 10:07:00	10.43
2014-02-17 11:27:00	8.61
2014-02-17 12:47:00	8.37
2014-02-17 14:07:00	8.54
2014-02-17 15:27:00	8.62
2014-02-17 16:47:00	8.85
2014-02-17 18:07:00	8.8
2014-02-17 19:27:00	8.53
2014-02-17 20:47:00	8.46
2014-02-17 22:07:00	8.66
2014-02-17 23:27:00	8.53
2014-02-18 00:47:00	8.59
2014-02-18 02:07:00	8.43
2014-02-18 03:27:00	8.57
2014-02-18 04:47:00	8.5
2014-02-18 06:07:00	8.66
2014-02-18 07:27:00	8.91
2014-02-18 08:47:00	8.84
2014-02-18 10:07:00	11.98
2014-02-18 11:27:00	15.14
2014-02-18 12:47:00	12.45
2014-02-18 14:07:00	9.55
2014-02-18 15:27:00	11.28
2014-02-18 16:47:00	12.59
2014-02-18 18:07:00	12.36
2014-02-18 19:27:00	11.45
2014-02-18 20:47:00	12.15
2014-02-18 22:07:00	11.1
2014-02-18 23:27:00	9.18
2014-02-19 00:47:00	9.14
2014-02-19 03:27:00	8.49
2014-02-19 04:47:00	8.46
2014-02-19 06:07:00	8.37
2014-02-19 07:27:00	8.32
2014-02-19 08:47:00	8.33
2014-02-19 10:07:00	8.33
2014-02-19 11:27:00	8.48
2014-02-19 12:47:00	9.17
2014-02-19 14:07:00	9.03
2014-02-19 15:27:00	9.13
2014-02-19 16:47:00	9.55
2014-02-19 18:07:00	10.09
2014-02-19 19:27:00	10.36
2014-02-19 20:47:00	10.57
2014-02-19 22:07:00	9.96
2014-02-19 23:27:00	9.51
2014-02-20 00:47:00	9.52
2014-02-20 02:07:00	9.45
2014-02-20 03:27:00	10.49
2014-02-20 04:47:00	10.33
2014-02-20 06:07:00	9.63
2014-02-20 07:27:00	9.32
2014-02-20 08:47:00	9.66
2014-02-20 10:07:00	9.93
2014-02-20 11:27:00	10.37
2014-02-20 12:47:00	14.42
2014-02-20 14:07:00	15.47
2014-02-20 15:27:00	15.88
2014-02-20 16:47:00	15.33
2014-02-20 18:07:00	14.19
2014-02-20 19:27:00	11.99
2014-02-20 20:47:00	12.24
2014-02-20 22:07:00	12.57
2014-02-20 23:27:00	13.11
2014-02-21 00:47:00	12.62
2014-02-21 02:07:00	12.21
2014-02-21 03:27:00	12.26
2014-02-21 04:47:00	11.68
2014-02-21 06:07:00	10.84
2014-02-21 07:27:00	10.8
2014-02-21 08:47:00	10.81
2014-02-21 10:07:00	10.82
2014-02-21 11:27:00	10.82
2014-02-21 12:47:00	10.67
2014-02-21 14:07:00	10.84
2014-02-21 15:27:00	10.84
2014-02-21 16:47:00	10.74
2014-02-21 18:07:00	10.83
2014-02-21 19:27:00	10.94
2014-02-21 20:47:00	10.96
2014-02-21 22:07:00	10.88
2014-02-21 23:27:00	10.91
2014-02-22 00:47:00	10.77
2014-02-22 02:07:00	10.7
2014-02-22 03:27:00	10.68
2014-02-22 04:47:00	10.67
2014-02-22 06:07:00	10.59
2014-02-22 07:27:00	10.41
2014-02-22 08:47:00	10.48
2014-02-22 10:07:00	10.41
2014-02-22 11:27:00	10.22
2014-02-22 12:47:00	10.18
2014-02-22 14:07:00	9.86
2014-02-22 15:27:00	9.7
2014-02-22 16:47:00	9.81
2014-02-22 18:07:00	9.51
2014-02-22 19:27:00	10.19
2014-02-22 20:47:00	10.43
2014-02-22 22:07:00	10.57
2014-02-22 23:27:00	10.59
2014-02-23 00:47:00	10.36
2014-02-23 03:27:00	10.05
2014-02-23 04:47:00	9.87
2014-02-23 06:07:00	10.06
2014-02-23 07:27:00	9.88
2014-02-23 08:47:00	9.95
2014-02-23 10:07:00	10.05
2014-02-23 11:27:00	10.04
2014-02-23 12:47:00	10.06
2014-02-23 14:07:00	10.11
2014-02-23 15:27:00	11.97
2014-02-23 16:47:00	15.5
2014-02-23 18:07:00	13.47
2014-02-23 19:27:00	14.84
2014-02-23 20:47:00	12.68
2014-02-23 22:07:00	10.91
2014-02-23 23:27:00	10.6
2014-02-24 00:47:00	10.58
2014-02-24 07:27:00	10.72
2014-02-24 08:47:00	10.99
2014-02-24 10:07:00	11.1
2014-02-24 11:27:00	10.69
2014-02-24 12:47:00	10.72
2014-02-24 14:07:00	12.18
2014-02-24 15:27:00	11.66
2014-02-24 16:47:00	11.27
2014-02-24 18:07:00	10.89
2014-02-24 19:27:00	12.41
2014-02-24 20:47:00	11.31
2014-02-24 22:07:00	11.35
2014-02-24 23:27:00	11.43
2014-02-25 00:47:00	10.19
2014-02-25 02:07:00	10.14
2014-02-25 03:27:00	10.69
2014-02-25 04:47:00	11.04
2014-02-25 06:07:00	11.15
2014-02-25 07:27:00	11.13
2014-02-25 08:47:00	10.99
2014-02-25 10:07:00	11.18
2014-02-25 11:27:00	11.17
2014-02-25 12:47:00	10.64
2014-02-25 14:07:00	11.55
2014-02-25 15:27:00	14.34
2014-02-25 16:47:00	14.07
2014-02-25 18:07:00	12.87
2014-02-25 19:27:00	11.7
2014-02-25 20:47:00	11.36
2014-02-25 22:07:00	11.29
2014-02-25 23:27:00	10.97
2014-02-26 00:47:00	11.01
2014-02-26 03:27:00	11.26
2014-02-26 04:47:00	11.28
2014-02-26 06:07:00	10.93
2014-02-26 07:27:00	10.62
2014-02-26 08:47:00	9.68
2014-02-26 10:07:00	8.6
2014-02-26 11:27:00	8.66
2014-02-26 12:47:00	8.72
2014-02-26 14:07:00	8.89
2014-02-26 15:27:00	8.57
2014-02-26 16:47:00	8.27
2014-02-26 23:27:00	8.31
2014-02-27 00:47:00	8.26
2014-02-27 04:47:00	8.31
2014-02-27 11:27:00	8.26
2014-02-27 12:47:00	8.2
2014-02-27 14:07:00	8.27
2014-02-27 15:27:00	8.28
2014-02-27 19:27:00	8.25
2014-02-27 20:47:00	8.23
2014-02-27 22:07:00	8.21
2014-02-27 23:27:00	8.32
2014-02-28 02:07:00	8.34
2014-02-28 04:47:00	8.34
2014-02-28 06:07:00	8.41
2014-02-28 07:27:00	8.7
2014-02-28 10:07:00	9.65
2014-02-28 11:27:00	10.92
2014-02-28 12:47:00	14.32
2014-02-28 14:07:00	14.35
2014-02-28 15:27:00	13.86
2014-02-28 16:47:00	12.82
2014-02-28 18:07:00	11.44
2014-02-28 19:27:00	12.24
2014-02-28 20:47:00	12.12
2014-02-28 22:07:00	11.54
2014-02-28 23:27:00	11.4
2014-03-01 00:47:00	11.26
2014-03-01 02:07:00	10.79
2014-03-01 03:27:00	8.9
2014-03-01 04:47:00	8.43
2014-03-01 06:07:00	8.42
2014-03-01 07:27:00	8.43
2014-03-01 08:47:00	8.46
2014-03-01 10:07:00	8.43
2014-03-01 11:27:00	8.41
2014-03-01 12:47:00	8.63
2014-03-01 14:07:00	8.68
2014-03-01 15:27:00	9.13
2014-03-01 16:47:00	8.8
2014-03-01 18:07:00	8.76
2014-03-01 19:27:00	10.01
2014-03-01 20:47:00	9.13
2014-03-01 22:07:00	9.23
2014-03-01 23:27:00	9.12
2014-03-02 00:47:00	9.58
2014-03-02 03:27:00	9.75
2014-03-02 04:47:00	9.7
2014-03-02 06:07:00	9.75
2014-03-02 07:27:00	9.71
2014-03-02 08:47:00	9.27
2014-03-02 10:07:00	9.5
2014-03-02 11:27:00	9.58
2014-03-02 12:47:00	8.37
2014-03-02 14:07:00	8.34
2014-03-02 15:27:00	8.89
2014-03-02 16:47:00	8.49
2014-03-02 18:07:00	8.33
2014-03-02 19:27:00	8.3
2014-03-02 20:47:00	8.35
2014-03-02 22:07:00	8.28
2014-03-02 23:27:00	8.25
2014-03-03 00:47:00	8.29
2014-03-03 07:27:00	8.4
2014-03-03 08:47:00	8.38
2014-03-03 10:07:00	8.81
2014-03-03 11:27:00	8.69
2014-03-03 12:47:00	9.13
2014-03-03 14:07:00	8.56
2014-03-03 15:27:00	8.6
2014-03-03 16:47:00	8.93
2014-03-03 18:07:00	8.81
2014-03-03 19:27:00	8.56
2014-03-03 20:47:00	8.38
2014-03-03 22:07:00	8.36
2014-03-03 23:27:00	8.23
2014-03-04 00:47:00	8.42
2014-03-04 02:07:00	8.34
2014-03-04 03:27:00	8.37
2014-03-04 04:47:00	8.27
2014-03-04 06:07:00	8.3
2014-03-04 07:27:00	8.35
2014-03-04 08:47:00	8.35
2014-03-04 10:07:00	8.26
2014-03-04 11:27:00	8.29
2014-03-04 12:47:00	8.22
2014-03-04 14:07:00	8.26
2014-03-04 15:27:00	8.33
2014-03-04 16:47:00	8.23
2014-03-04 18:07:00	8.28
2014-03-04 19:27:00	8.2
2014-03-04 20:47:00	8.34
2014-03-04 22:07:00	8.29
2014-03-04 23:27:00	8.3
2014-03-05 00:47:00	8.27
2014-03-05 03:27:00	8.25
2014-03-05 04:47:00	8.33
2014-03-05 06:07:00	8.65
2014-03-05 07:27:00	8.49
2014-03-05 08:47:00	9.43
2014-03-05 10:07:00	8.81
2014-03-05 11:27:00	8.38
2014-03-05 12:47:00	8.27
2014-03-05 14:07:00	8.32
2014-03-05 15:27:00	8.33
2014-03-05 16:47:00	8.23
2014-03-05 18:07:00	8.27
2014-03-05 19:27:00	8.29
2014-03-05 20:47:00	8.36
2014-03-05 22:07:00	8.43
2014-03-05 23:27:00	8.27
2014-03-06 00:47:00	8.3
2014-03-06 02:07:00	8.29
2014-03-06 03:27:00	8.3
2014-03-06 04:47:00	8.28
2014-03-06 06:07:00	8.35
2014-03-06 07:27:00	8.29
2014-03-06 08:47:00	8.28
2014-03-06 10:07:00	8.31
2014-03-06 11:27:00	8.35
2014-03-06 12:47:00	9.44
2014-03-06 14:07:00	9.05
2014-03-06 15:27:00	9.02
2014-03-06 16:47:00	9.72
2014-03-06 18:07:00	9.59
2014-03-06 19:27:00	9.95
2014-03-06 20:47:00	9.49
2014-03-06 22:07:00	9.67
2014-03-06 23:27:00	9.02
2014-03-07 00:47:00	8.46
2014-03-07 02:07:00	8.5
2014-03-07 03:27:00	8.4
2014-03-07 04:47:00	8.35
2014-03-07 06:07:00	8.32
2014-03-07 07:27:00	8.25
2014-03-07 08:47:00	8.3
2014-03-07 10:07:00	8.26
2014-03-07 11:27:00	8.3
2014-03-07 12:47:00	8.23
2014-03-07 14:07:00	8.99
2014-03-07 15:27:00	8.48
2014-03-07 16:47:00	9.66
2014-03-07 18:07:00	9.52
2014-03-07 19:27:00	9.55
2014-03-07 20:47:00	9.47
2014-03-07 22:07:00	9.2
2014-03-07 23:27:00	9.21
2014-03-08 00:47:00	9.29
2014-03-08 02:07:00	9.87
2014-03-08 03:27:00	10.65
2014-03-08 04:47:00	10.59
2014-03-08 06:07:00	11.13
2014-03-08 07:27:00	10.56
2014-03-08 08:47:00	10.2
2014-03-08 10:07:00	11.08
2014-03-08 11:27:00	8.26
2014-03-08 12:47:00	8.29
2014-03-08 14:07:00	8.29
2014-03-08 15:27:00	8.29
2014-03-08 16:47:00	8.24
2014-03-08 18:07:00	8.33
2014-03-08 19:27:00	8.27
2014-03-08 20:47:00	8.29
2014-03-08 22:07:00	8.34
2014-03-08 23:27:00	8.31
2014-03-09 00:47:00	8.33
2014-03-09 03:27:00	9.06
2014-03-09 04:47:00	8.78
2014-03-09 06:07:00	8.56
2014-03-09 07:27:00	8.46
2014-03-09 08:47:00	8.54
2014-03-09 10:07:00	9.37
2014-03-09 11:27:00	8.93
2014-03-09 12:47:00	8.74
2014-03-09 14:07:00	8.68
2014-03-09 15:27:00	8.99
2014-03-09 16:47:00	9.44
2014-03-09 18:07:00	9.17
2014-03-09 19:27:00	8.72
2014-03-09 20:47:00	8.65
2014-03-09 22:07:00	8.52
2014-03-09 23:27:00	8.67
2014-03-10 00:47:00	8.65
2014-03-10 07:27:00	9.04
2014-03-10 08:47:00	8.96
2014-03-10 10:07:00	9.07
2014-03-10 11:27:00	10.44
2014-03-10 12:47:00	8.77
2014-03-10 14:07:00	8.85
2014-03-10 15:27:00	8.92
2014-03-10 16:47:00	8.93
2014-03-10 18:07:00	9.16
2014-03-10 19:27:00	9.12
2014-03-10 20:47:00	9.19
2014-03-10 22:07:00	9.33
2014-03-10 23:27:00	9.17
2014-03-11 00:47:00	9.45
2014-03-11 02:07:00	9.94
2014-03-11 03:27:00	10.19
2014-03-11 04:47:00	10.12
2014-03-11 06:07:00	9.64
2014-03-11 07:27:00	9.23
2014-03-11 08:47:00	8.32
2014-03-11 10:07:00	8.32
2014-03-11 11:27:00	8.26
2014-03-11 14:07:00	8.33
2014-03-11 15:27:00	8.21
2014-03-11 16:47:00	8.35
2014-03-11 18:07:00	8.38
2014-03-11 19:27:00	8.3
2014-03-11 20:47:00	8.35
2014-03-11 22:07:00	8.26
2014-03-11 23:27:00	8.31
2014-03-12 00:47:00	8.36
2014-03-12 03:27:00	8.29
2014-03-12 04:47:00	8.3
2014-03-12 06:07:00	8.3
2014-03-12 07:27:00	8.3
2014-03-12 08:47:00	8.37
2014-03-12 10:07:00	8.41
2014-03-12 11:27:00	8.34
2014-03-12 12:47:00	8.21
2014-03-12 14:07:00	8.35
2014-03-12 15:27:00	8.18
2014-03-12 16:47:00	8.22
2014-03-12 18:07:00	8.29
2014-03-12 19:27:00	8.21
2014-03-12 20:47:00	8.31
2014-03-12 22:07:00	8.33
2014-03-12 23:27:00	8.28
2014-03-13 00:47:00	8.3
2014-03-13 02:07:00	8.28
2014-03-13 04:47:00	8.25
2014-03-13 06:07:00	8.28
2014-03-13 07:27:00	8.24
2014-03-13 08:47:00	8.72
2014-03-13 10:07:00	8.65
2014-03-13 11:27:00	8.57
2014-03-13 12:47:00	10.58
2014-03-13 14:07:00	9.63
2014-03-13 15:27:00	9.84
2014-03-13 16:47:00	8.34
2014-03-13 18:07:00	8.25
2014-03-13 19:27:00	8.37
2014-03-13 20:47:00	8.39
2014-03-13 22:07:00	8.36
2014-03-13 23:27:00	8.32
2014-03-14 00:47:00	8.29
2014-03-14 02:07:00	8.26
2014-03-14 03:27:00	8.3
2014-03-14 04:47:00	8.23
2014-03-14 06:07:00	8.33
2014-03-14 07:27:00	8.32
2014-03-14 08:47:00	8.45
2014-03-14 10:07:00	8.85
2014-03-14 11:27:00	8.73
2014-03-14 12:47:00	10.16
2014-03-14 14:07:00	8.6
2014-03-14 15:27:00	8.42
2014-03-14 16:47:00	9.43
2014-03-14 18:07:00	9.7
2014-03-14 19:27:00	9.5
2014-03-14 20:47:00	9.5
2014-03-14 22:07:00	9.6
2014-03-14 23:27:00	9.62
2014-03-15 00:47:00	9.71
2014-03-15 02:07:00	9.96
2014-03-15 03:27:00	9.7
2014-03-15 04:47:00	8.93
2014-03-15 06:07:00	8.78
2014-03-15 07:27:00	8.59
2014-03-15 08:47:00	8.44
2014-03-15 10:07:00	8.39
2014-03-15 11:27:00	8.83
2014-03-15 12:47:00	9.22
2014-03-15 14:07:00	10.07
2014-03-15 15:27:00	9.64
2014-03-15 16:47:00	9.62
2014-03-15 18:07:00	9.79
2014-03-15 19:27:00	9.86
2014-03-15 20:47:00	10.03
2014-03-15 22:07:00	9.65
2014-03-15 23:27:00	8.95
2014-03-16 03:27:00	9.18
2014-03-16 04:47:00	9.08
2014-03-16 06:07:00	9.76
2014-03-16 07:27:00	9.01
2014-03-16 08:47:00	8.99
2014-03-16 10:07:00	9.09
2014-03-16 11:27:00	9.3
2014-03-16 12:47:00	9.74
2014-03-16 14:07:00	9.84
2014-03-16 15:27:00	10.05
2014-03-16 16:47:00	9.85
2014-03-16 18:07:00	9.9
2014-03-16 19:27:00	9.87
2014-03-16 20:47:00	9.97
2014-03-16 22:07:00	9.86
2014-03-16 23:27:00	9.89
2014-03-17 00:47:00	9.89
2014-03-17 07:27:00	8.61
2014-03-17 08:47:00	8.2
2014-03-17 10:07:00	8.24
2014-03-17 11:27:00	8.26
2014-03-17 12:47:00	8.3
2014-03-17 14:07:00	8.2
2014-03-17 15:27:00	8.15
2014-03-17 16:47:00	8.28
2014-03-17 18:07:00	8.31
2014-03-17 19:27:00	8.26
2014-03-17 20:47:00	8.3
2014-03-17 22:07:00	8.34
2014-03-17 23:27:00	8.32
2014-03-21 02:07:00	8.34
2014-03-21 03:27:00	8.3
2014-03-21 04:47:00	8.32
2014-03-21 06:07:00	8.23
2014-03-21 07:27:00	8.42
2014-03-21 08:47:00	8.81
2014-03-21 10:07:00	8.42
2014-03-21 11:27:00	8.71
2014-03-21 12:47:00	14.3
2014-03-21 14:07:00	12.96
2014-03-21 16:07:00	10.84
2014-03-21 17:27:00	10.34
2014-03-21 18:47:00	10.55
2014-03-21 20:07:00	10.56
2014-03-21 21:27:00	10.59
2014-03-21 22:47:00	10.25
2014-03-22 00:07:00	9.38
2014-03-22 01:27:00	8.46
2014-03-22 02:47:00	8.4
2014-03-22 04:07:00	8.31
2014-03-22 05:27:00	8.26
2014-03-22 06:47:00	8.31
2014-03-22 08:07:00	8.33
2014-03-22 09:27:00	8.38
2014-03-22 10:47:00	8.35
2014-03-22 12:07:00	8.32
2014-03-22 13:27:00	8.27
2014-03-22 14:47:00	8.25
2014-03-22 16:07:00	8.29
2014-03-22 17:27:00	9.28
2014-03-22 18:47:00	8.93
2014-03-22 20:07:00	8.69
2014-03-22 21:27:00	8.84
2014-03-22 22:47:00	8.85
2014-03-23 00:07:00	8.81
2014-03-23 01:27:00	8.8
2014-03-23 04:07:00	9.44
2014-03-23 05:27:00	9.35
2014-03-23 06:47:00	9.23
2014-03-23 08:07:00	9.52
2014-03-23 09:27:00	9.66
2014-03-23 10:47:00	9.68
2014-03-23 12:07:00	9.8
2014-03-23 13:27:00	10.52
2014-03-23 14:47:00	10.97
2014-03-23 16:07:00	11.7
2014-03-23 17:27:00	11.43
2014-03-23 18:47:00	11
2014-03-23 20:07:00	10.98
2014-03-23 21:27:00	10.61
2014-03-23 22:47:00	10.89
2014-03-24 00:07:00	10.92
2014-03-24 01:27:00	10.9
2014-03-24 08:07:00	9.8
2014-03-24 09:27:00	10.36
2014-03-24 10:47:00	13.7
2014-03-24 12:07:00	19.21
2014-03-24 13:27:00	17.57
2014-03-24 14:47:00	24.82
2014-03-24 16:07:00	13.98
2014-03-24 17:27:00	12.87
2014-03-24 18:47:00	15.91
2014-03-24 20:07:00	23.24
2014-03-24 21:27:00	23.16
2014-03-24 22:47:00	24.65
2014-03-25 00:07:00	21.51
2014-03-25 01:27:00	24.26
2014-03-25 02:47:00	24.76
2014-03-25 04:07:00	14.06
2014-03-25 05:27:00	11.57
2014-03-25 06:47:00	13.87
2014-03-25 08:07:00	11.26
2014-03-25 09:27:00	11.24
2014-03-25 10:47:00	16.08
2014-03-25 12:07:00	14.3
2014-03-25 13:27:00	11.35
2014-03-25 14:47:00	11.73
2014-03-25 16:07:00	11.44
2014-03-25 17:27:00	11.15
2014-03-25 18:47:00	11.8
2014-03-25 20:07:00	13.23
2014-03-25 21:27:00	14.09
2014-03-25 22:47:00	15.73
2014-03-26 00:07:00	18.77
2014-03-26 01:27:00	18.56
2014-03-26 04:07:00	13.82
2014-03-26 05:27:00	13.39
2014-03-26 06:47:00	13.26
2014-03-26 08:07:00	13.25
2014-03-26 09:27:00	12.83
2014-03-26 10:47:00	15.96
2014-03-26 12:07:00	32.82
2014-03-26 13:27:00	31.46
2014-03-26 14:47:00	17.97
2014-03-26 16:07:00	24.09
2014-03-26 17:27:00	33.27
2014-03-26 18:47:00	26.95
2014-03-26 20:07:00	25.28
2014-03-26 21:27:00	26.32
2014-03-26 22:47:00	24.42
2014-03-27 00:07:00	22.61
2014-03-27 01:27:00	23.5
2014-03-27 02:47:00	17.22
2014-03-27 04:07:00	14.85
2014-03-27 05:27:00	15.08
2014-03-27 06:47:00	10.92
2014-03-27 08:07:00	11.78
2014-03-27 09:27:00	11.56
2014-03-27 10:47:00	10.43
2014-03-27 12:07:00	11.22
2014-03-27 13:27:00	11.13
2014-03-27 14:47:00	11.55
2014-03-27 16:07:00	11.35
2014-03-27 17:27:00	11.35
2014-03-27 18:47:00	10.84
2014-03-27 20:07:00	11.21
2014-03-27 21:27:00	11.21
2014-03-27 22:47:00	11.18
2014-03-28 00:07:00	10.71
2014-03-28 01:27:00	10.24
2014-03-28 02:47:00	8.85
2014-03-28 04:07:00	8.83
2014-03-28 05:27:00	8.54
2014-03-28 06:47:00	8.46
2014-03-28 08:07:00	8.43
2014-03-28 09:27:00	8.53
2014-03-28 10:47:00	8.6
2014-03-28 12:07:00	10.01
2014-03-28 13:27:00	10.62
2014-03-28 14:47:00	10.42
2014-03-28 16:07:00	9.8
2014-03-28 17:27:00	8.24
2014-03-28 20:07:00	8.33
2014-03-28 21:27:00	8.24
2014-03-28 22:47:00	8.28
2014-03-29 00:07:00	8.23
2014-03-29 01:27:00	8.4
2014-03-29 02:47:00	8.33
2014-03-29 04:07:00	8.33
2014-03-29 05:27:00	8.4
2014-03-29 06:47:00	8.35
2014-03-29 08:07:00	8.29
2014-03-29 09:27:00	8.33
2014-03-29 10:47:00	8.32
2014-03-29 12:07:00	8.34
2014-03-29 13:27:00	8.38
2014-03-29 14:47:00	8.37
2014-03-29 16:07:00	8.34
2014-03-29 17:27:00	8.36
2014-03-29 18:47:00	8.36
2014-03-29 20:07:00	8.35
[truncated: 10,305 more rows]

## Sheet: WLG
time	mole fractions
2011-01-12 00:16:00	7.24
2011-01-26 00:52:00	7.55
2011-02-02 00:54:00	7.25
2011-02-09 00:56:00	8.27
2011-02-23 00:56:00	7.23
2011-03-02 00:51:00	7.23
2011-03-23 00:02:00	7.31
2011-03-30 00:53:00	7.52
2011-04-06 00:51:00	8.08
2011-04-20 00:17:00	7.55
2011-04-27 00:31:00	7.26
2011-05-25 00:13:00	7.39
2011-06-01 00:57:00	7.65
2011-06-08 00:26:00	8.05
2011-06-23 00:35:00	7.47
2011-06-29 00:56:00	7.43
2011-07-08 00:49:00	7.65
2011-07-14 00:51:00	7.46
2011-07-20 00:27:00	8.23
2011-07-27 00:41:00	7.49
2011-08-03 00:27:00	8.14
2011-08-24 00:37:00	7.5
2011-08-31 00:41:00	7.82
2011-09-14 00:43:00	7.61
2011-09-23 00:55:00	9.53
2011-10-05 00:49:00	8.94
2011-10-12 00:21:00	7.46
2011-10-19 00:41:00	8.07
2011-11-02 01:07:00	11.76
2011-11-09 00:58:00	7.46
2011-11-16 00:53:00	7.45
2011-11-30 00:56:00	7.74
2011-12-08 01:07:00	8.91
2011-12-14 01:04:00	7.75
2012-01-04 00:44:00	8.13
2012-01-12 00:46:00	8.91
2012-01-19 00:57:00	8.54
2012-02-17 00:58:00	9.9
2012-02-22 00:12:00	7.9
2012-02-29 00:48:00	7.77
2012-03-10 01:11:00	7.66
2012-04-04 00:55:00	8.48
2012-04-11 00:24:00	7.61
2012-04-18 00:53:00	7.67
2012-04-25 00:45:00	7.69
2012-05-02 00:58:00	7.79
2012-05-10 00:51:00	8.93
2012-05-26 01:02:00	8.08
2012-07-01 00:43:00	8.39
2012-07-05 00:38:00	7.87
2012-07-14 01:36:00	9.75
2012-07-19 00:47:00	9.5
2012-07-25 00:48:00	7.63
2012-08-02 00:54:00	8.27
2012-08-23 00:32:00	7.89
2012-08-29 00:59:00	8.16
2012-09-14 00:19:00	8.08
2012-09-19 01:13:00	8.39
2012-09-26 01:13:00	8.05
2012-10-03 01:09:00	8.08
2012-10-12 00:49:00	8
2012-10-17 00:30:00	7.92
2012-11-21 01:05:00	9.25
2013-03-20 00:49:00	8.08
2013-05-01 00:28:00	8.97
2013-05-18 00:22:00	8.2
2013-05-22 00:16:00	8.1
2013-08-07 00:20:00	8.24
2013-08-14 00:16:00	8.19
2013-11-01 00:33:00	8.28
2013-11-27 00:12:00	8.25
2013-12-04 00:14:00	8.2
2013-12-11 00:32:00	8.62
2013-12-18 00:47:00	8.37
2013-12-25 00:54:00	8.78
2014-01-01 01:00:00	8.37
2014-01-08 00:40:00	8.26
2014-01-15 00:24:00	8.23
2014-01-23 00:52:00	8.1
2014-01-29 00:38:00	8.2
2014-02-05 00:14:00	8.2
2014-02-19 00:46:00	8.12
2014-02-27 00:23:00	8.61
2014-03-19 00:40:00	8.6
2014-04-02 00:21:00	8.53
2014-04-23 00:40:00	8.34
2014-05-14 00:20:00	8.53
2014-05-21 00:16:00	8.52
2014-05-28 00:51:00	11.02
2014-06-04 00:16:00	9.24
2014-06-25 00:35:00	9.57
2014-07-10 00:40:00	9.41
2014-08-13 00:15:00	8.94
2014-08-28 00:38:00	8.92
2014-09-24	8.36
2014-10-15 00:33:00	8.58
2014-10-23 00:35:00	8.56
2014-10-30 00:58:00	8.86
2014-11-12 00:46:00	8.86
2014-11-19	8.47
2014-11-26	8.46
2014-12-04	8.48
2014-12-31 00:36:00	8.87
2015-01-07 00:30:00	8.64
2015-01-14 00:27:00	8.57
2015-01-21 00:37:00	8.65
2015-02-04 00:41:00	8.74
2015-02-11 00:25:00	8.53
2015-02-18 00:35:00	8.68
2015-02-25 00:15:00	8.56
2015-03-12 00:33:00	8.58
2015-03-19 00:38:00	8.59
2015-04-01 00:42:00	8.69
2015-04-08 00:36:00	8.65
2015-04-15 00:28:00	8.56
2015-04-22 00:20:00	8.69
2015-04-29 00:25:00	8.68
2015-05-06 00:39:00	8.66
2015-05-13 00:23:00	9.01
2015-05-21 00:51:00	8.76
2015-05-27 00:19:00	9.19
2015-06-03 00:23:00	9.01
2015-06-10 00:37:00	8.71
2015-06-17 00:16:00	9.09
2015-06-25 00:16:00	9.18
2015-07-01 00:36:00	8.78
2015-07-09 00:18:00	8.65
2015-07-15 00:17:00	8.92
2015-07-23 00:20:00	8.85
2015-09-23 00:21:00	8.85
2015-10-28 00:22:00	8.81
2015-11-07 00:17:00	10.05
2015-11-11 00:15:00	10.45
2015-11-18 00:35:00	8.82
2015-11-25 00:25:00	8.85
2015-12-16 00:27:00	8.9
2016-01-06 00:21:00	8.81
2016-01-13 00:23:00	8.98
2016-01-20 00:20:00	8.92
2016-01-27 00:22:00	8.89
2016-02-03 00:19:00	8.92
2016-02-10 00:21:00	8.83
2016-02-17 00:15:00	9.08
2016-02-25 00:21:00	8.89
2016-03-02 00:18:00	8.89
2016-03-09 00:24:00	8.89
2016-03-16 00:19:00	9.36
2016-03-25 00:27:00	8.91
2016-03-30 00:29:00	9.22
2016-04-06 00:44:00	9.19
2016-04-13 01:06:00	9.17
2016-04-20 00:18:00	9.17
2016-04-27 00:37:00	8.98
2016-05-04 00:36:00	8.88
2016-05-11 00:20:00	8.93
2016-05-18 00:29:00	9
2016-05-26 00:24:00	9
2016-06-08 00:56:00	12.75
2016-06-15 00:50:00	11.63
2016-06-22 00:43:00	9.08
2016-06-30 00:20:00	8.99
2016-07-06 00:22:00	9.89
2016-07-16 00:47:00	9.75
2016-07-20 00:20:00	9.19
2016-07-27 00:40:00	9.14
2016-08-04 00:30:00	10.31
2016-08-10 00:39:00	9.63
2016-08-17 00:27:00	9.98
2016-08-24 00:56:00	9.48
2016-09-02 00:20:00	10.28
2016-09-07 00:25:00	9.14
2016-09-15 00:20:00	9.21
2016-09-28 00:46:00	9.7
2016-10-05 00:21:00	9.2
2016-10-13 00:50:00	9.5
2016-10-19 00:26:00	9.62
2016-10-26 01:06:00	9.45
2016-11-02 01:39:00	9.15
2016-11-09 00:23:00	9.23
2016-11-16 00:25:00	11.25
2016-11-23 00:39:00	9.54
2016-11-30 00:21:00	9.31
2016-12-07 00:19:00	9.18
2016-12-14 00:15:00	9.53
2016-12-21 00:54:00	9.31
2016-12-28 00:23:00	9.2
2017-01-04 00:30:00	9.19
2017-01-11 00:31:00	9.31
2017-01-18 00:46:00	9.32
2017-01-25 00:27:00	9.29
2017-02-02 00:27:00	9.23
2017-02-09 00:31:00	9.3
2017-02-23 00:23:00	9.32
2017-03-01 00:33:00	9.32
2017-03-08 00:27:00	9.33
2017-03-16 00:41:00	9.32
2017-03-22 00:31:00	9.21
2017-03-29 00:34:00	9.8
2017-04-05 00:21:00	9.25
2017-04-12 00:21:00	9.41
2017-04-19 00:25:00	9.24
2017-05-03 00:29:00	9.35
2017-05-10 00:25:00	11.29
2017-05-17 00:17:00	9.49
2017-05-25 00:21:00	9.57
2017-06-01 00:19:00	9.59
2017-06-07 00:26:00	9.6
2017-06-14 00:32:00	10.25
2017-06-21 00:21:00	9.38
2017-06-28 00:21:00	9.47
2017-07-07 00:21:00	9.75
2017-07-12 01:07:00	9.33
2017-07-19 00:22:00	9.78
2017-07-29 00:26:00	9.36
2017-08-30 00:25:00	9.48
2017-09-06 00:15:00	9.53
2017-09-13 00:22:00	9.56
2017-09-20 00:40:00	9.68
2017-09-27 00:24:00	9.7
2017-10-04 00:55:00	9.49
2017-10-11 00:23:00	9.56
2017-10-18 00:23:00	9.51
2017-10-25 00:20:00	9.51
2017-11-01 00:32:00	9.42
2017-11-08 00:20:00	9.48
2017-11-15 00:21:00	9.47
2017-11-29 00:30:00	9.62
2017-12-06 00:26:00	9.58
2017-12-13 00:26:00	10
2017-12-20 00:21:00	9.51
2017-12-27 00:24:00	9.64
2018-01-04 00:25:00	9.73
2018-01-10 00:15:00	9.55
2018-01-17 00:22:00	9.59
2018-01-24 00:33:00	9.83
2018-01-31 00:20:00	9.55
2018-02-07 00:24:00	9.79
2018-02-14 00:24:00	9.66
2018-02-21 00:36:00	9.64
2018-02-28 00:21:00	9.58
2018-03-07 00:26:00	9.59
2018-03-14 00:18:00	9.55
2018-03-22 00:16:00	9.57
2018-03-28 00:23:00	9.58
2018-04-04 00:23:00	9.54
2018-04-25 00:25:00	9.72
2018-05-02 00:24:00	9.66
2018-05-11 00:21:00	9.67
2018-05-17 00:21:00	10.86
2018-05-23 00:21:00	9.47
2018-05-30 00:18:00	13.58
2018-06-06 00:22:00	9.77
2018-06-14 00:23:00	10.01
2018-06-20 00:30:00	10.34
2018-06-27 00:20:00	10.5
2018-07-04 00:21:00	9.85
2018-07-11 00:29:00	10.04
2018-07-18 00:30:00	9.77
2018-07-26 00:22:00	9.65
2018-08-01 00:24:00	10.33
2018-08-08 00:21:00	10.35
2018-08-15 00:21:00	10.65
2018-08-23 00:41:00	9.72
2018-08-29 00:34:00	11.04
2018-09-06 00:26:00	9.89
2018-09-12 00:33:00	9.92
2018-09-20 00:19:00	9.92
2018-09-26 00:20:00	9.78
2018-10-03 00:27:00	9.86
2018-10-10 00:31:00	9.82
2018-10-17 00:21:00	9.82
2018-10-24 00:21:00	9.95
2018-10-31 00:23:00	9.86
2018-11-08 00:41:00	9.79
2018-11-14 00:24:00	10.06
2018-11-21 00:31:00	9.93
2018-11-28 00:23:00	9.87
2018-12-19 00:23:00	9.86
2018-12-26 00:24:00	9.94
2019-01-02 00:22:00	9.9
2019-01-09 00:24:00	10
2019-01-16 00:25:00	9.94
2019-01-23 00:22:00	9.83
2019-02-06 00:45:00	12.8
2019-02-13 00:30:00	9.86
2019-02-27 00:40:00	9.99
2019-03-06 00:28:00	10.65
2019-03-13 00:22:00	10.03
2019-03-21 00:24:00	9.95
2019-03-27 00:20:00	9.9
2019-04-03 00:21:00	10.58
2019-04-17 00:25:00	9.95
2019-04-24 00:26:00	9.94
2019-05-01 00:22:00	9.94
2019-05-08 00:20:00	10.18
2019-05-15 00:20:00	10.15
2019-05-22 00:23:00	10.34
2019-06-01 00:20:00	10.19
2019-06-06 00:22:00	10.04
2019-06-12 00:22:00	10.11
2019-06-19 00:23:00	10.12
2019-06-28 00:20:00	10.19
2019-07-04 00:38:00	10.6
2019-07-10 00:27:00	10.18
2019-07-18 00:18:00	10.19
2019-07-24 00:19:00	10.14
2019-07-31 00:24:00	10.2
2019-08-07 00:20:00	10.19
2019-08-14 00:20:00	10.16
2019-08-21 00:21:00	10.38
2019-08-29 00:20:00	10.2
2019-09-04 00:21:00	10.19
2019-10-12 00:26:00	10.21
2019-10-16 00:30:00	10.16
2019-10-23 00:24:00	10.17
2019-10-30 00:20:00	10.24
2019-11-13 00:50:00	10.54
2019-11-20 00:45:00	10.35
2019-11-27 00:25:00	10.68
2019-12-04 00:24:00	10.24
2019-12-11 00:20:00	10.18
2019-12-18 00:25:00	10.25
2020-01-01 00:21:00	10.32
2020-01-08 00:25:00	10.33
2020-01-15 00:15:00	10.32
2020-01-23 00:19:00	10.31
2020-01-29 00:26:00	10.3
2020-02-05 00:28:00	10.25
2020-02-12 00:23:00	10.27
2020-02-19 00:22:00	10.28
2020-02-26 00:20:00	10.15
2020-03-04 00:20:00	10.4
2020-03-11 00:18:00	11.05
2020-03-18 00:20:00	10.7
2020-03-26 00:22:00	10.53
2020-04-04 00:25:00	11.62
2020-04-15 00:20:00	10.77
2020-04-29 00:20:00	10.42
2020-05-09 00:20:00	10.42
2020-06-03 00:28:00	10.51
2020-06-18 00:20:00	10.44
2020-06-24 00:19:00	10.42
2020-07-02 00:26:00	10.54
2020-07-08 00:30:00	10.59
2020-07-15 00:30:00	10.87
2020-07-22 00:22:00	12.1
2020-07-29 00:20:00	10.47
2020-08-12 00:20:00	10.33
2020-08-19 00:23:00	10.5
2020-08-27 00:20:00	10.68
2020-09-02 00:20:00	10.72
2020-09-09 00:26:00	10.66
2020-09-16 01:12:00	10.62
2020-09-23 00:38:00	10.62
2020-10-04 00:21:00	10.87
2020-10-15 00:20:00	10.72
2020-10-22 00:19:00	10.61
2020-10-28 00:25:00	10.58
2020-11-04 00:38:00	10.77
2020-11-25 00:20:00	11.54
2020-12-02 00:30:00	10.59
2020-12-09 00:34:00	10.69
2020-12-17 00:19:00	11.42
2020-12-23 00:19:00	10.59
2020-12-30 00:20:00	10.52
2021-01-06 00:20:00	10.63
2021-01-13 00:20:00	10.71
2021-01-20 00:22:00	10.69
2021-02-03 00:19:00	10.62
2021-02-10 00:20:00	10.52
2021-02-17 00:19:00	10.73
2021-02-24 00:26:00	11.25
2021-03-03 00:30:00	10.6
2021-03-14 00:30:00	10.71
2021-03-24 00:20:00	11.09
2021-04-03 00:20:00	10.89
2021-04-21 00:20:00	11.14
2021-05-05 00:26:00	10.83
2021-05-13 01:12:00	10.85
2021-05-19 00:38:00	10.74
2021-05-26 00:21:00	10.74
2021-06-02 00:20:00	11.2
2021-06-09 00:20:00	10.82
2021-06-20 00:19:00	10.82
2021-06-27 00:25:00	11.17
2021-06-30 00:38:00	11.17
2021-07-14 00:30:00	10.81
2021-07-24 00:20:00	11.33
2021-07-28 00:30:00	10.97
2021-08-04 00:34:00	11.18
2021-08-11 00:19:00	10.96
2021-08-20 00:19:00	10.96
2021-08-25 00:20:00	10.96
2021-09-01 00:38:00	11.05
2021-09-08 00:21:00	11.18
2021-09-18 00:20:00	11.15
2021-09-23 00:20:00	10.99
2021-09-29 00:19:00	10.88
2021-10-17 00:38:00	12.19
2021-10-27 00:22:00	10.87
2021-11-04 00:30:00	10.83
2021-11-10 00:20:00	11.09
2021-11-17 00:30:00	11.9
2021-11-24 00:34:00	11.95

[truncated: 2 more sheets: XFG, XGL]
