# Supplementary material for: Sustained growth of sulfur hexafluoride emissions in China inferred from atmospheric observations
Source: Nat Commun. 2024 Mar 5;15:1997. doi: 10.1038/s41467-024-46084-3 (PMC10915133; doi:10.1038/s41467-024-46084-3)
Supplement: Supplementary file 5 — Supplementary Dataset 2 [file 41467_2024_46084_MOESM5_ESM.xlsx]

## Sheet: Introduction
The file contains the uncertainty reductions from the regional inversion.
The run "all sites" uses the available measurements from all sites in China.
The run "no western sites" excludes measurements from the four sites in the western regions of China (AKD, WLG, JGJ and XGL).
The uncertainty reductions shown in "all sites" are for the primary emission results shown in the main text.
The 68% reductions are the uncertainty reductions in terms of the 68% highest posterior density (the uncertainty intervals shown in the main text), and the 95% reductions are for the 95% highest posterior density.

## Sheet: all sites (main results)
68% uncertainty reduction
Year	China	North	Northeast	East	South	Central	Southwest	Northwest
2011	0.651759	0.579165	0.693706	0.634114	0.558235	0.55193	0.632386	0.357285
2012	0.635561	0.456397	0.619598	0.764622	0.561912	0.394252	0.632103	0.345606
2013	0.451342	0.354683	0.350237	0.402645	0.293736	0.3828	0.532968	0.303441
2014	0.675412	0.583253	0.665615	0.69809	0.530968	0.522515	0.700093	0.246039
2015	0.602926	0.284704	0.685426	0.619449	0.431277	0.518209	0.707274	0.373722
2016	0.688725	0.574066	0.729374	0.675968	0.705378	0.610212	0.679047	0.182475
2017	0.71343	0.379268	0.813601	0.720157	0.669345	0.508164	0.559295	0.50854
2018	0.677634	0.15712	0.815226	0.712684	0.6575	0.488117	0.551624	0.386631
2019	0.771982	0.598315	0.845676	0.631167	0.703725	0.602192	0.75194	0.673222
2020	0.709124	0.619174	0.847805	0.602765	0.638165	0.444327	0.599582	0.488573
2021	0.665915	0.582237	0.833078	0.547453	0.453536	0.586669	0.589279	0.516731
95% uncertainty reduction
Year	China	North	Northeast	East	South	Central	Southwest	Northwest
2011	0.670341	0.620993	0.706732	0.641577	0.643782	0.618748	0.697651	0.41371
2012	0.651476	0.499473	0.651743	0.785092	0.655842	0.412937	0.686336	0.375378
2013	0.469474	0.37108	0.368156	0.420046	0.379639	0.439359	0.600455	0.325838
2014	0.692088	0.613036	0.728395	0.719964	0.623666	0.58052	0.760211	0.328034
2015	0.628119	0.317979	0.698642	0.621666	0.551383	0.567276	0.760013	0.417781
2016	0.70803	0.608367	0.745013	0.689234	0.778323	0.644127	0.741544	0.233502
2017	0.72943	0.454572	0.82696	0.742755	0.735108	0.548768	0.596494	0.550322
2018	0.69056	0.294284	0.830649	0.723366	0.710012	0.529574	0.611537	0.43382
2019	0.778998	0.626653	0.870788	0.646273	0.730394	0.63578	0.781523	0.706023
2020	0.718746	0.644046	0.871385	0.619927	0.661983	0.492125	0.655738	0.539231
2021	0.679195	0.612289	0.861205	0.561636	0.513678	0.620345	0.644943	0.557982

## Sheet: no western sites (test run)
68% uncertainty reduction
Year	China	North	Northeast	East	South	Central	Southwest	Northwest
2011	0.557881	0.546177	0.682642	0.584375	0.404468	0.462095	0.350868	0.389339
2012	0.486799	0.397519	0.57503	0.736216	0.370943	0.457988	0.161081	0.180791
2013	0.272994	0.276458	0.162696	0.326667	0.160392	0.269209	0.136964	0.158597
2014	0.553407	0.556863	0.645148	0.671102	0.413934	0.46331	0.249046	0.303686
2015	0.304662	-0.234342	0.645166	0.504735	0.0929489	0.409322	0.118069	-0.0855632
2016	0.479439	0.521607	0.702668	0.597224	0.315214	0.546507	0.279045	0.0509136
2017	0.513567	0.351716	0.760453	0.631892	0.498923	0.347193	0.220703	0.0121814
2018	0.432669	0.122506	0.725655	0.689708	0.612855	0.566596	-0.150051	-0.0496036
2019	0.487795	0.596978	0.803328	0.584042	0.557575	0.611181	0.155293	-0.144029
2020	0.490281	0.63681	0.782135	0.561079	0.56546	0.51677	0.00770957	0.168859
2021	0.466582	0.596649	0.812035	0.510635	0.330841	0.608195	0.0717134	0.0238116
95% uncertainty reduction
Year	China	North	Northeast	East	South	Central	Southwest	Northwest
2011	0.575579	0.591142	0.697073	0.591283	0.50623	0.546229	0.372632	0.422428
2012	0.503114	0.4434	0.611782	0.758681	0.467313	0.499222	0.166155	0.216158
2013	0.287773	0.28239	0.146561	0.342581	0.227562	0.321506	0.149005	0.167452
2014	0.569464	0.589588	0.715509	0.695947	0.511881	0.511861	0.28838	0.333371
2015	0.338556	-0.0833015	0.659539	0.495019	0.264634	0.455395	0.107121	-0.0963123
2016	0.498373	0.557638	0.721266	0.606049	0.436807	0.599067	0.28876	0.0611311
2017	0.533276	0.402749	0.773815	0.656749	0.590643	0.402037	0.263559	0.0683137
2018	0.345799	0.27822	0.73953	0.697326	0.706884	0.615958	-0.43424	-0.223454
2019	0.483043	0.623956	0.834982	0.601537	0.581142	0.647081	0.166109	-0.134663
2020	0.461202	0.658821	0.808071	0.577081	0.58817	0.557017	-0.0500147	0.225095
2021	0.453341	0.623884	0.842996	0.526025	0.395828	0.637581	0.0629672	0.0472655
