# Supplementary material for: Sustained growth of sulfur hexafluoride emissions in China inferred from atmospheric observations
Source: Nat Commun. 2024 Mar 5;15:1997. doi: 10.1038/s41467-024-46084-3 (PMC10915133; doi:10.1038/s41467-024-46084-3)
Supplement: Supplementary file 6 — Supplementary Dataset 3 [file 41467_2024_46084_MOESM6_ESM.xlsx]

## Sheet: Introduction
The file contains the derived SF6 emissions in China (Chinese mainland excluding Hong Kong, Macao and ocean regions).
Emissions in each province/subregion and total emissions in China are provided.
Columns named with a "prior" suffix are the a priori magnitudes for emissions.
Columns named with a "mean" suffix are the a posteriori mean values from the Markov chain.
Columns named with a "16%" or "84%" suffix are the 68% uncertainty intervals (~1 sigma) for the a posteriori values, which are the uncertainties shown in the main text.
Columns named with a "2.5%" or "97.5%" suffix are the 95% uncertainty intervals (~2 sigma) for the a posteriori values.
The unit is Gg yr-1.

## Sheet: Top-down emissions
dates	China_prior	China_mean	China_16%	China_84%	China_2.5%	China_97.5%	North_prior	North_mean	North_16%	North_84%	North_2.5%	North_97.5%	Northeast_prior	Northeast_mean	Northeast_16%	Northeast_84%	Northeast_2.5%	Northeast_97.5%	East_prior	East_mean	East_16%	East_84%	East_2.5%	East_97.5%	South_prior	South_mean	South_16%	South_84%	South_2.5%	South_97.5%	Central_prior	Central_mean	Central_16%	Central_84%	Central_2.5%	Central_97.5%	Southwest_prior	Southwest_mean	Southwest_16%	Southwest_84%	Southwest_2.5%	Southwest_97.5%	Northwest_prior	Northwest_mean	Northwest_16%	Northwest_84%	Northwest_2.5%	Northwest_97.5%	Beijing_prior
2011	2.58447	2.57096	2.3266	2.74862	2.15416	3.00462	0.423082	0.419192	0.358488	0.462336	0.321307	0.52676	0.283244	0.203875	0.162088	0.230281	0.137697	0.276804	0.830346	0.850812	0.754913	0.923705	0.686795	1.02646	0.280868	0.216657	0.0722453	0.262718	0.0398512	0.460745	0.282887	0.283726	0.201847	0.336229	0.159505	0.422195	0.227118	0.22671	0.163347	0.271725	0.120706	0.338667	0.25693	0.36999	0.264145	0.443679	0.19322	0.558648	0.0314008
2012	2.78059	2.7348	2.45603	2.9264	2.27148	3.23133	0.455186	0.542388	0.463472	0.598424	0.412291	0.678622	0.304737	0.313105	0.256753	0.358514	0.213648	0.416607	0.893355	0.651928	0.576881	0.71185	0.520629	0.791805	0.302182	0.237637	0.0868282	0.289394	0.0503627	0.488589	0.304354	0.346336	0.226464	0.404988	0.173804	0.551732	0.244352	0.203093	0.126567	0.242191	0.0921763	0.334304	0.276427	0.440315	0.32382	0.507218	0.262665	0.65028	0.0337837
2013	3.03724	3.87513	3.40831	4.1834	3.11228	4.71179	0.4972	0.64174	0.524442	0.711597	0.45706	0.844317	0.332864	0.421786	0.323136	0.483097	0.266668	0.596124	0.975812	1.27213	1.08088	1.40328	0.956136	1.60562	0.330073	0.389921	0.101117	0.458726	0.0539372	0.910001	0.332446	0.401326	0.259508	0.472745	0.197363	0.643279	0.266906	0.253181	0.146107	0.307571	0.0972634	0.436943	0.301941	0.495046	0.347378	0.575638	0.267379	0.761807	0.0369019
2014	3.27658	3.24276	2.9503	3.46212	2.73883	3.77372	0.536381	0.575607	0.506284	0.625982	0.45962	0.698386	0.359095	0.348322	0.278379	0.402522	0.225623	0.472861	1.05271	0.920446	0.800388	1.00561	0.717504	1.13428	0.356084	0.287147	0.0895077	0.347216	0.0501257	0.616787	0.358643	0.396762	0.308042	0.472896	0.242222	0.558811	0.287939	0.212934	0.147722	0.258101	0.107312	0.324596	0.325734	0.501545	0.341349	0.607144	0.24366	0.770667	0.0398098
2015	3.56638	3.80699	3.43432	4.09116	3.16528	4.48358	0.583821	0.750694	0.585502	0.83064	0.520681	1.03289	0.390855	0.319559	0.269277	0.357505	0.234786	0.411238	1.14581	1.25928	1.12737	1.36147	1.02702	1.50246	0.387577	0.378055	0.122509	0.461101	0.0670601	0.798065	0.390363	0.414614	0.286937	0.486748	0.223912	0.634937	0.313405	0.207523	0.131805	0.25025	0.0948942	0.33465	0.354544	0.477269	0.326655	0.568137	0.2452	0.743799	0.0433308
2016	3.78954	3.64452	3.34769	3.88233	3.12795	4.19238	0.620352	0.656415	0.568098	0.721122	0.505886	0.815602	0.415312	0.329878	0.279554	0.368187	0.244117	0.421763	1.21751	1.14024	1.0091	1.24065	0.916747	1.37741	0.411829	0.224763	0.0901746	0.275303	0.0561182	0.443316	0.414789	0.370056	0.276182	0.435129	0.219626	0.536149	0.333016	0.256683	0.175932	0.312698	0.125877	0.396239	0.376729	0.666486	0.459931	0.793508	0.340386	1.03714	0.0460421
2017	4.06333	4.00755	3.75289	4.24135	3.53099	4.49612	0.665172	0.928327	0.798068	1.04309	0.691362	1.16325	0.445317	0.254495	0.212923	0.285367	0.183538	0.329905	1.30548	1.12201	0.981147	1.22715	0.885035	1.37854	0.441583	0.30224	0.165754	0.362539	0.118519	0.52409	0.444757	0.494788	0.374304	0.575566	0.306637	0.707632	0.357076	0.406983	0.336344	0.465548	0.283881	0.538655	0.403947	0.498705	0.365764	0.580626	0.295231	0.732632	0.0493686
2018	4.33559	4.9584	4.67787	5.21295	4.4389	5.48679	0.709742	1.01895	0.814731	1.18102	0.690146	1.35719	0.475156	0.262227	0.218176	0.2951	0.187467	0.340325	1.39295	1.52635	1.40218	1.63615	1.29669	1.76223	0.471172	0.435721	0.324625	0.508456	0.258088	0.628329	0.474558	0.535665	0.399643	0.622873	0.326954	0.772763	0.381002	0.474743	0.379744	0.542268	0.321433	0.644596	0.431014	0.70475	0.526189	0.812421	0.426288	1.01253	0.0526766
2019	4.55694	4.38137	4.17111	4.57372	3.9924	4.78886	0.745978	0.750964	0.637912	0.831922	0.56652	0.954452	0.499415	0.231041	0.174111	0.274196	0.1353	0.334167	1.46407	1.75283	1.61102	1.88708	1.48335	2.02517	0.495227	0.399406	0.3166	0.457543	0.265523	0.54859	0.498787	0.492415	0.387079	0.5656	0.322732	0.678918	0.400454	0.368466	0.313707	0.415716	0.269751	0.472158	0.453019	0.386258	0.292305	0.452589	0.233339	0.554637	0.055366
2020	4.81275	5.40212	5.12398	5.65983	4.87852	5.93511	0.787853	0.679912	0.563874	0.756765	0.492898	0.880931	0.52745	0.297281	0.244292	0.343167	0.200055	0.394834	1.54625	2.05173	1.8895	2.20326	1.74573	2.36531	0.523027	0.526376	0.415432	0.598044	0.349463	0.722625	0.526786	0.710586	0.553645	0.817955	0.46548	0.991891	0.422933	0.460084	0.357829	0.532667	0.293028	0.638794	0.478449	0.676156	0.52392	0.786118	0.422916	0.950927	0.0584739
2021	5.08372	5.14111	4.79789	5.44918	4.50544	5.78623	0.832211	0.755874	0.623343	0.842257	0.550089	0.989361	0.557146	0.26468	0.19453	0.310972	0.153774	0.385363	1.63331	1.7718	1.54598	1.93094	1.40275	2.17018	0.552474	0.710863	0.548976	0.840048	0.432254	0.999059	0.556445	0.530231	0.407136	0.613692	0.332388	0.744325	0.446746	0.457552	0.34384	0.533	0.278951	0.654915	0.505387	0.650115	0.498972	0.762816	0.393613	0.928506	0.0617662
[truncated: 185 more columns]
